# Supplementary material for: Catalytic asymmetric oxa-Diels–Alder reaction of acroleins with simple alkenes
Source: Nat Commun. 2023 Jun 14;14:3511. doi: 10.1038/s41467-023-39184-z (PMC10267187; doi:10.1038/s41467-023-39184-z)
Supplement: Supplementary file 3 — Supplementary Data 1 [file 41467_2023_39184_MOESM3_ESM.zip]

Archive with 4 entries (3 files):
- cif files/2131534.cif
- cif files/2131535.cif
- cif files/2143819.cif
- cif files/
