# Supplementary material for: Catalytic asymmetric oxa-Diels–Alder reaction of acroleins with simple alkenes
Source: Nat Commun. 2023 Jun 14;14:3511. doi: 10.1038/s41467-023-39184-z (PMC10267187; doi:10.1038/s41467-023-39184-z)
Supplement: Supplementary file 3 — Supplementary Data 1 [file 41467_2023_39184_MOESM3_ESM.zip › cif files/2131534.cif]

data_zhu
_audit_creation_date               2021-01-16
_audit_creation_method
;
Olex2 1.3-alpha
(compiled 2020.09.11 svn.r3730fd0d for OlexSys, GUI svn.r6159)
;
_shelx_SHELXL_version_number       '2018/3'
_audit_contact_author_address      ?
_audit_contact_author_email        ?
_audit_contact_author_name         ''
_audit_contact_author_phone        ?
_publ_contact_author_id_orcid      ?
_publ_section_references
;
Dolomanov, O.V., Bourhis, L.J., Gildea, R.J, Howard, J.A.K. & Puschmann, H.
 (2009), J. Appl. Cryst. 42, 339-341.

Sheldrick, G.M. (2015). Acta Cryst. A71, 3-8.

Sheldrick, G.M. (2015). Acta Cryst. C71, 3-8.
;
_chemical_name_common              ?
_chemical_name_systematic          ?
_chemical_formula_moiety           'C13 H12 Br F3 O'
_chemical_formula_sum              'C13 H12 Br F3 O'
_chemical_formula_weight           321.14
_chemical_absolute_configuration   ad
_chemical_melting_point            ?
loop_
  _atom_type_symbol
  _atom_type_description
  _atom_type_scat_dispersion_real
  _atom_type_scat_dispersion_imag
  _atom_type_scat_source
 'C' 'C' 0.0181 0.0091 'International Tables Vol C Tables 4.2.6.8 and 6.1.1.4'
 'H' 'H' 0.0000 0.0000 'International Tables Vol C Tables 4.2.6.8 and 6.1.1.4'
 'Br' 'Br' -0.6763 1.2805
 'International Tables Vol C Tables 4.2.6.8 and 6.1.1.4'
 'F' 'F' 0.0727 0.0534 'International Tables Vol C Tables 4.2.6.8 and 6.1.1.4'
 'O' 'O' 0.0492 0.0322 'International Tables Vol C Tables 4.2.6.8 and 6.1.1.4'

_shelx_space_group_comment
;
The symmetry employed for this shelxl refinement is uniquely defined
by the following loop, which should always be used as a source of
symmetry information in preference to the above space-group names.
They are only intended as comments.
;
_space_group_crystal_system        'orthorhombic'
_space_group_IT_number             19
_space_group_name_H-M_alt          'P 21 21 21'
_space_group_name_Hall             'P 2ac 2ab'
loop_
  _space_group_symop_operation_xyz
 'x, y, z'
 '-x+1/2, -y, z+1/2'
 '-x, y+1/2, -z+1/2'
 'x+1/2, -y+1/2, -z'

_cell_length_a                     6.5774(7)
_cell_length_b                     8.0709(7)
_cell_length_c                     24.881(2)
_cell_angle_alpha                  90
_cell_angle_beta                   90
_cell_angle_gamma                  90
_cell_volume                       1320.9(2)
_cell_formula_units_Z              4
_cell_measurement_reflns_used      1204
_cell_measurement_temperature      149.99(10)
_cell_measurement_theta_max        71.7720
_cell_measurement_theta_min        3.5040
_shelx_estimated_absorpt_T_max     0.689
_shelx_estimated_absorpt_T_min     0.573
_exptl_absorpt_coefficient_mu      4.474
_exptl_absorpt_correction_T_max    1.00000
_exptl_absorpt_correction_T_min    0.41888
_exptl_absorpt_correction_type     multi-scan
_exptl_absorpt_process_details
;
CrysAlisPro 1.171.38.43f (Rigaku Oxford Diffraction, 2015)
Empirical absorption correction using spherical harmonics,
 implemented in SCALE3 ABSPACK scaling algorithm.
;
_exptl_absorpt_special_details     ?
_exptl_crystal_colour              colourless
_exptl_crystal_colour_primary      colourless
_exptl_crystal_density_diffrn      1.615
_exptl_crystal_density_meas        ?
_exptl_crystal_density_method      ?
_exptl_crystal_description         block
_exptl_crystal_F_000               640
_exptl_crystal_size_max            0.14
_exptl_crystal_size_mid            0.12
_exptl_crystal_size_min            0.09
_exptl_transmission_factor_max     ?
_exptl_transmission_factor_min     ?
_diffrn_reflns_av_R_equivalents    0.0439
_diffrn_reflns_av_unetI/netI       0.0579
_diffrn_reflns_Laue_measured_fraction_full  0.993
_diffrn_reflns_Laue_measured_fraction_max  0.955
_diffrn_reflns_limit_h_max         5
_diffrn_reflns_limit_h_min         -7
_diffrn_reflns_limit_k_max         9
_diffrn_reflns_limit_k_min         -9
_diffrn_reflns_limit_l_max         30
_diffrn_reflns_limit_l_min         -29
_diffrn_reflns_number              4923
_diffrn_reflns_point_group_measured_fraction_full  0.992
_diffrn_reflns_point_group_measured_fraction_max  0.942
_diffrn_reflns_theta_full          67.684
_diffrn_reflns_theta_max           75.262
_diffrn_reflns_theta_min           3.553
_diffrn_ambient_environment        N~2~
_diffrn_ambient_temperature        149.99(10)
_diffrn_detector                   'CCD plate'
_diffrn_detector_area_resol_mean   10.5368
_diffrn_detector_type              AtlasS2
_diffrn_measured_fraction_theta_full  0.993
_diffrn_measured_fraction_theta_max  0.955
_diffrn_measurement_details
;
List of Runs (angles in degrees, time in seconds):

  # Type    Start    End  Width  t~exp~   \w     \q     \k     \f   Frames
--------------------------------------------------------------------------
  1  \w   -113.00 -15.00   1.00    1.00    --  -39.17 -38.00  30.00   98
  2  \w   -111.00 -11.00   1.00    1.00    --  -39.17 -57.00 150.00  100
  3  \w      1.00  80.00   1.00    1.00    --   39.17 -99.00  30.00   79
  4  \w     34.00 138.00   1.00    1.54    --  110.08 -30.00   0.00  104
  5  \w     94.00 178.00   1.00    1.54    --  110.08 125.00 120.00   84
  6  \w     34.00 138.00   1.00    1.54    --  110.08 -30.00  90.00  104
  7  \w     34.00 143.00   1.00    1.54    --  110.08 -77.00  30.00  109
  8  \w    151.00 178.00   1.00    1.54    --  110.08 125.00  30.00   27
  9  \w     53.00  80.00   1.00    1.54    --  110.08 -61.00 -90.00   27
;
_diffrn_measurement_device         'four-circle diffractometer'
_diffrn_measurement_device_type    'SuperNova, Dual, Cu at zero, AtlasS2'
_diffrn_measurement_method         '\w scans'
_diffrn_orient_matrix_type        
 'CrysAlisPro convention (1999,Acta A55,543-557)'
_diffrn_orient_matrix_UB_11        -0.0036532000
_diffrn_orient_matrix_UB_12        -0.1130438000
_diffrn_orient_matrix_UB_13        -0.0498892000
_diffrn_orient_matrix_UB_21        0.0339509000
_diffrn_orient_matrix_UB_22        -0.1523679000
_diffrn_orient_matrix_UB_23        0.0362134000
_diffrn_orient_matrix_UB_31        -0.2316490000
_diffrn_orient_matrix_UB_32        -0.0204892000
_diffrn_orient_matrix_UB_33        0.0061124000
_diffrn_radiation_monochromator    mirror
_diffrn_radiation_probe            x-ray
_diffrn_radiation_type             'Cu K\a'
_diffrn_radiation_wavelength       1.54184
_diffrn_source                     'micro-focus sealed X-ray tube'
_diffrn_source_type                'SuperNova (Cu) X-ray Source'
_reflns_Friedel_coverage           0.669
_reflns_Friedel_fraction_full      0.992
_reflns_Friedel_fraction_max       0.922
_reflns_number_gt                  2187
_reflns_number_total               2567
_reflns_odcompleteness_completeness  99.44
_reflns_odcompleteness_iscentric   1
_reflns_odcompleteness_theta       66.97
_reflns_special_details
;
 Reflections were merged by SHELXL according to the crystal
 class for the calculation of statistics and refinement.
 
 _reflns_Friedel_fraction is defined as the number of unique
 Friedel pairs measured divided by the number that would be
 possible theoretically, ignoring centric projections and
 systematic absences.
;
_reflns_threshold_expression       'I > 2\s(I)'
_computing_cell_refinement         'CrysAlisPro 1.171.38.43f (Rigaku OD, 2015)'
_computing_data_collection         'CrysAlisPro 1.171.38.43f (Rigaku OD, 2015)'
_computing_data_reduction          'CrysAlisPro 1.171.38.43f (Rigaku OD, 2015)'
_computing_molecular_graphics      'Olex2 1.3-alpha (Dolomanov et al., 2009)'
_computing_publication_material    'Olex2 1.3-alpha (Dolomanov et al., 2009)'
_computing_structure_refinement    'SHELXL 2018/3 (Sheldrick, 2015)'
_computing_structure_solution      'SHELXT  (Sheldrick, 2015)'
_refine_diff_density_max           2.121
_refine_diff_density_min           -1.173
_refine_diff_density_rms           0.168
_refine_ls_abs_structure_details
;
 Flack x determined using 716 quotients [(I+)-(I-)]/[(I+)+(I-)]
 (Parsons, Flack and Wagner, Acta Cryst. B69 (2013) 249-259).
;
_refine_ls_abs_structure_Flack     0.04(4)
_refine_ls_extinction_coef         .
_refine_ls_extinction_method       none
_refine_ls_goodness_of_fit_ref     1.107
_refine_ls_hydrogen_treatment      constr
_refine_ls_matrix_type             full
_refine_ls_number_parameters       192
_refine_ls_number_reflns           2567
_refine_ls_number_restraints       39
_refine_ls_R_factor_all            0.1073
_refine_ls_R_factor_gt             0.0931
_refine_ls_restrained_S_all        1.108
_refine_ls_shift/su_max            0.010
_refine_ls_shift/su_mean           0.001
_refine_ls_structure_factor_coef   Fsqd
_refine_ls_weighting_details      
 'w=1/[\s^2^(Fo^2^)+23.9351P] where P=(Fo^2^+2Fc^2^)/3'
_refine_ls_weighting_scheme        calc
_refine_ls_wR_factor_gt            0.2188
_refine_ls_wR_factor_ref           0.2270
_refine_special_details            ?
_olex2_refinement_description
;
1. Fixed Uiso
 At 1.2 times of:
  All C(H) groups, All C(H,H) groups
 At 1.5 times of:
  All C(H,H,H) groups
2. Restrained distances
 C13-F2 \\sim C13-F5
 with sigma of 0.02
 C13-F3 \\sim C13-F6
 with sigma of 0.02
 C13-F1 \\sim C13-F4
 with sigma of 0.02
 F5-C13 \\sim F2-C13
 with sigma of 0.02
 F3-C13 \\sim F6-C13
 with sigma of 0.02
 F1-C13 \\sim F4-C13
 with sigma of 0.02
3. Rigid bond restraints
 C13
 with sigma for 1-2 distances of 0.01 and sigma for 1-3 distances of 0.01
4. Uiso/Uaniso restraints and constraints
C13: within 2A with sigma of 0.002 and sigma for terminal atoms of 0.004 within
2A
5. Rigid body (RIGU) restrains
 C13
 with sigma for 1-2 distances of 0.001 and sigma for 1-3 distances of 0.002
 F1, F2, F3, C13
 with sigma for 1-2 distances of 0.001 and sigma for 1-3 distances of 0.002
 F4, F5, F6, C13
 with sigma for 1-2 distances of 0.001 and sigma for 1-3 distances of 0.002
6. Others
 Sof(F4)=Sof(F5)=Sof(F6)=1-FVAR(1)
 Sof(F1)=Sof(F2)=Sof(F3)=FVAR(1)
7.a Secondary CH2 refined with riding coordinates:
 C2(H2A,H2B), C3(H3A,H3B)
7.b Aromatic/amide H refined with riding coordinates:
 C5(H5), C8(H8), C9(H9), C11(H11), C12(H12)
7.c Idealised Me refined as rotating group:
 C6(H6A,H6B,H6C)
;
_atom_sites_solution_hydrogens     geom
_atom_sites_solution_primary       dual
_atom_sites_solution_secondary     ?
loop_
  _atom_site_label
  _atom_site_type_symbol
  _atom_site_fract_x
  _atom_site_fract_y
  _atom_site_fract_z
  _atom_site_U_iso_or_equiv
  _atom_site_adp_type
  _atom_site_occupancy
  _atom_site_site_symmetry_order
  _atom_site_calc_flag
  _atom_site_refinement_flags_posn
  _atom_site_refinement_flags_adp
  _atom_site_refinement_flags_occupancy
  _atom_site_disorder_assembly
  _atom_site_disorder_group
 Br1 Br 0.95000(18) 0.29583(14) 0.79087(4) 0.0547(2) Uani 1 1 d . . . . .
 F1 F 1.1452(14) 0.8891(14) 0.5495(5) 0.064(3) Uani 0.557(7) 1 d D . P A 1
 F2 F 0.934(2) 1.0621(11) 0.5758(5) 0.074(2) Uani 0.557(7) 1 d D . P A 1
 F3 F 0.9100(17) 0.9296(13) 0.4985(4) 0.059(2) Uani 0.557(7) 1 d D . P A 1
 F4 F 1.079(2) 0.886(2) 0.5138(6) 0.097(3) Uani 0.443(7) 1 d D . P A 2
 F5 F 0.998(2) 1.0244(14) 0.5873(5) 0.068(2) Uani 0.443(7) 1 d D . P A 2
 F6 F 0.786(2) 1.0256(16) 0.5272(7) 0.075(2) Uani 0.443(7) 1 d D . P A 2
 O1 O 0.6442(9) 0.2215(8) 0.6496(2) 0.0397(16) Uani 1 1 d . . . . .
 C1 C 0.7561(13) 0.3125(12) 0.7348(3) 0.037(2) Uani 1 1 d . . . . .
 C2 C 0.5915(16) 0.4385(12) 0.7417(4) 0.049(3) Uani 1 1 d . . . . .
 H2A H 0.644304 0.548844 0.735078 0.059 Uiso 1 1 calc R U . . .
 H2B H 0.538469 0.434629 0.778073 0.059 Uiso 1 1 calc R U . . .
 C3 C 0.4235(17) 0.3976(12) 0.7014(4) 0.063(3) Uani 1 1 d . . . . .
 H3A H 0.349389 0.300801 0.713653 0.075 Uiso 1 1 calc R U . . .
 H3B H 0.328790 0.489501 0.699493 0.075 Uiso 1 1 calc R U . . .
 C4 C 0.5092(15) 0.3642(12) 0.6458(4) 0.046(3) Uani 1 1 d . . . . .
 C5 C 0.7756(13) 0.2187(13) 0.6929(3) 0.038(2) Uani 1 1 d . . . . .
 H5 H 0.884432 0.145248 0.691846 0.046 Uiso 1 1 calc R U . . .
 C6 C 0.3458(15) 0.3059(15) 0.6065(5) 0.071(4) Uani 1 1 d . . . . .
 H6A H 0.407837 0.277198 0.572890 0.106 Uiso 1 1 calc R U . . .
 H6B H 0.248990 0.393309 0.600960 0.106 Uiso 1 1 calc R U . . .
 H6C H 0.277721 0.210732 0.621075 0.106 Uiso 1 1 calc R U . . .
 C7 C 0.6307(13) 0.5068(11) 0.6227(4) 0.033(2) Uani 1 1 d . . . . .
 C8 C 0.8070(14) 0.4861(12) 0.5947(4) 0.043(3) Uani 1 1 d . . . . .
 H8 H 0.861184 0.380196 0.591245 0.051 Uiso 1 1 calc R U . . .
 C9 C 0.9083(15) 0.6188(11) 0.5712(4) 0.042(3) Uani 1 1 d . . . . .
 H9 H 1.028565 0.601329 0.552431 0.051 Uiso 1 1 calc R U . . .
 C10 C 0.8292(16) 0.7772(13) 0.5760(3) 0.043(3) Uani 1 1 d . . . . .
 C11 C 0.6502(15) 0.8020(13) 0.6037(4) 0.045(2) Uani 1 1 d . . . . .
 H11 H 0.596149 0.908039 0.606858 0.054 Uiso 1 1 calc R U . . .
 C12 C 0.5509(17) 0.6676(10) 0.6269(4) 0.042(2) Uani 1 1 d . . . . .
 H12 H 0.429963 0.684549 0.645519 0.051 Uiso 1 1 calc R U . . .
 C13 C 0.9281(16) 0.9210(11) 0.5513(4) 0.0485(7) Uani 1 1 d D . . . .

loop_
  _atom_site_aniso_label
  _atom_site_aniso_U_11
  _atom_site_aniso_U_22
  _atom_site_aniso_U_33
  _atom_site_aniso_U_23
  _atom_site_aniso_U_13
  _atom_site_aniso_U_12
 Br1 0.0624(5) 0.0530(5) 0.0488(4) 0.0048(5) -0.0052(5) -0.0206(5)
 F1 0.0511(15) 0.044(5) 0.096(6) 0.020(5) 0.008(3) -0.016(2)
 F2 0.091(6) 0.0350(17) 0.098(3) -0.0084(15) 0.033(4) -0.029(3)
 F3 0.061(5) 0.050(5) 0.0661(13) 0.015(2) 0.006(2) -0.033(5)
 F4 0.119(3) 0.060(7) 0.112(3) 0.013(3) 0.0596(17) 0.009(3)
 F5 0.086(6) 0.037(3) 0.079(2) 0.0028(16) -0.010(2) -0.020(3)
 F6 0.059(3) 0.055(4) 0.111(5) 0.034(3) -0.011(2) -0.0187(18)
 O1 0.042(3) 0.023(3) 0.055(3) 0.003(3) -0.007(3) 0.001(3)
 C1 0.032(4) 0.033(4) 0.045(4) 0.004(4) 0.000(4) -0.015(4)
 C2 0.057(6) 0.039(5) 0.050(5) 0.008(4) 0.016(4) 0.022(4)
 C3 0.066(6) 0.043(5) 0.079(7) 0.024(5) 0.025(6) 0.030(5)
 C4 0.036(6) 0.036(5) 0.065(6) 0.009(4) -0.004(4) 0.007(4)
 C5 0.030(4) 0.041(4) 0.044(5) 0.004(4) 0.000(3) -0.001(4)
 C6 0.039(5) 0.046(5) 0.128(10) 0.025(7) -0.018(6) -0.020(5)
 C7 0.020(4) 0.031(4) 0.050(5) 0.007(4) -0.001(4) 0.002(3)
 C8 0.030(4) 0.031(4) 0.067(6) 0.008(4) 0.002(4) 0.009(4)
 C9 0.034(5) 0.035(4) 0.058(5) 0.008(4) 0.003(4) -0.009(4)
 C10 0.055(6) 0.038(5) 0.035(4) -0.001(4) 0.003(4) -0.005(5)
 C11 0.063(6) 0.025(4) 0.046(5) 0.000(4) 0.009(4) 0.003(5)
 C12 0.047(5) 0.029(4) 0.051(5) 0.002(4) 0.010(5) 0.004(4)
 C13 0.0520(13) 0.0281(14) 0.0654(11) 0.0078(10) 0.0063(11) -0.0159(12)

_geom_special_details
;
 All esds (except the esd in the dihedral angle between two l.s. planes)
 are estimated using the full covariance matrix.  The cell esds are taken
 into account individually in the estimation of esds in distances, angles
 and torsion angles; correlations between esds in cell parameters are only
 used when they are defined by crystal symmetry.  An approximate (isotropic)
 treatment of cell esds is used for estimating esds involving l.s. planes.
;
loop_
  _geom_bond_atom_site_label_1
  _geom_bond_atom_site_label_2
  _geom_bond_distance
  _geom_bond_site_symmetry_2
  _geom_bond_publ_flag
 Br1 C1 1.895(9) . ?
 F1 C13 1.452(14) . ?
 F2 C13 1.292(13) . ?
 F3 C13 1.321(12) . ?
 F4 C13 1.392(16) . ?
 F5 C13 1.307(15) . ?
 F6 C13 1.396(15) . ?
 O1 C4 1.457(11) . ?
 O1 C5 1.381(10) . ?
 C1 C2 1.495(13) . ?
 C1 C5 1.296(13) . ?
 C2 H2A 0.9700 . ?
 C2 H2B 0.9700 . ?
 C2 C3 1.529(15) . ?
 C3 H3A 0.9700 . ?
 C3 H3B 0.9700 . ?
 C3 C4 1.517(15) . ?
 C4 C6 1.527(15) . ?
 C4 C7 1.515(13) . ?
 C5 H5 0.9300 . ?
 C6 H6A 0.9600 . ?
 C6 H6B 0.9600 . ?
 C6 H6C 0.9600 . ?
 C7 C8 1.363(13) . ?
 C7 C12 1.404(12) . ?
 C8 H8 0.9300 . ?
 C8 C9 1.390(13) . ?
 C9 H9 0.9300 . ?
 C9 C10 1.386(14) . ?
 C10 C11 1.378(14) . ?
 C10 C13 1.465(13) . ?
 C11 H11 0.9300 . ?
 C11 C12 1.392(13) . ?
 C12 H12 0.9300 . ?

loop_
  _geom_angle_atom_site_label_1
  _geom_angle_atom_site_label_2
  _geom_angle_atom_site_label_3
  _geom_angle
  _geom_angle_site_symmetry_1
  _geom_angle_site_symmetry_3
  _geom_angle_publ_flag
 C5 O1 C4 116.4(7) . . ?
 C2 C1 Br1 116.8(7) . . ?
 C5 C1 Br1 119.0(7) . . ?
 C5 C1 C2 124.2(8) . . ?
 C1 C2 H2A 110.2 . . ?
 C1 C2 H2B 110.2 . . ?
 C1 C2 C3 107.5(8) . . ?
 H2A C2 H2B 108.5 . . ?
 C3 C2 H2A 110.2 . . ?
 C3 C2 H2B 110.2 . . ?
 C2 C3 H3A 109.3 . . ?
 C2 C3 H3B 109.3 . . ?
 H3A C3 H3B 108.0 . . ?
 C4 C3 C2 111.6(9) . . ?
 C4 C3 H3A 109.3 . . ?
 C4 C3 H3B 109.3 . . ?
 O1 C4 C3 108.0(8) . . ?
 O1 C4 C6 103.1(8) . . ?
 O1 C4 C7 107.6(7) . . ?
 C3 C4 C6 112.1(9) . . ?
 C7 C4 C3 114.1(8) . . ?
 C7 C4 C6 111.2(8) . . ?
 O1 C5 H5 118.1 . . ?
 C1 C5 O1 123.8(9) . . ?
 C1 C5 H5 118.1 . . ?
 C4 C6 H6A 109.5 . . ?
 C4 C6 H6B 109.5 . . ?
 C4 C6 H6C 109.5 . . ?
 H6A C6 H6B 109.5 . . ?
 H6A C6 H6C 109.5 . . ?
 H6B C6 H6C 109.5 . . ?
 C8 C7 C4 123.4(8) . . ?
 C8 C7 C12 118.0(9) . . ?
 C12 C7 C4 118.4(8) . . ?
 C7 C8 H8 119.1 . . ?
 C7 C8 C9 121.9(9) . . ?
 C9 C8 H8 119.1 . . ?
 C8 C9 H9 120.2 . . ?
 C10 C9 C8 119.7(9) . . ?
 C10 C9 H9 120.2 . . ?
 C9 C10 C13 121.9(9) . . ?
 C11 C10 C9 119.8(9) . . ?
 C11 C10 C13 118.3(9) . . ?
 C10 C11 H11 120.2 . . ?
 C10 C11 C12 119.7(9) . . ?
 C12 C11 H11 120.2 . . ?
 C7 C12 H12 119.6 . . ?
 C11 C12 C7 120.9(9) . . ?
 C11 C12 H12 119.6 . . ?
 F1 C13 C10 108.0(9) . . ?
 F2 C13 F1 98.3(10) . . ?
 F2 C13 F3 115.1(9) . . ?
 F2 C13 C10 120.9(9) . . ?
 F3 C13 F1 93.8(9) . . ?
 F3 C13 C10 114.7(9) . . ?
 F4 C13 F6 108.2(11) . . ?
 F4 C13 C10 115.9(10) . . ?
 F5 C13 F4 109.6(12) . . ?
 F5 C13 F6 98.3(10) . . ?
 F5 C13 C10 112.1(9) . . ?
 F6 C13 C10 111.2(10) . . ?

loop_
  _geom_torsion_atom_site_label_1
  _geom_torsion_atom_site_label_2
  _geom_torsion_atom_site_label_3
  _geom_torsion_atom_site_label_4
  _geom_torsion
  _geom_torsion_site_symmetry_1
  _geom_torsion_site_symmetry_2
  _geom_torsion_site_symmetry_3
  _geom_torsion_site_symmetry_4
  _geom_torsion_publ_flag
 Br1 C1 C2 C3 -164.1(6) . . . . ?
 Br1 C1 C5 O1 -179.5(7) . . . . ?
 O1 C4 C7 C8 19.6(13) . . . . ?
 O1 C4 C7 C12 -164.9(8) . . . . ?
 C1 C2 C3 C4 -46.9(10) . . . . ?
 C2 C1 C5 O1 -1.2(15) . . . . ?
 C2 C3 C4 O1 61.2(10) . . . . ?
 C2 C3 C4 C6 174.2(8) . . . . ?
 C2 C3 C4 C7 -58.3(10) . . . . ?
 C3 C4 C7 C8 139.4(10) . . . . ?
 C3 C4 C7 C12 -45.2(12) . . . . ?
 C4 O1 C5 C1 15.3(13) . . . . ?
 C4 C7 C8 C9 176.1(9) . . . . ?
 C4 C7 C12 C11 -176.3(9) . . . . ?
 C5 O1 C4 C3 -44.0(10) . . . . ?
 C5 O1 C4 C6 -162.9(8) . . . . ?
 C5 O1 C4 C7 79.5(9) . . . . ?
 C5 C1 C2 C3 17.5(13) . . . . ?
 C6 C4 C7 C8 -92.6(11) . . . . ?
 C6 C4 C7 C12 82.8(11) . . . . ?
 C7 C8 C9 C10 -0.1(15) . . . . ?
 C8 C7 C12 C11 -0.6(14) . . . . ?
 C8 C9 C10 C11 -0.4(15) . . . . ?
 C8 C9 C10 C13 -179.0(9) . . . . ?
 C9 C10 C11 C12 0.3(14) . . . . ?
 C9 C10 C13 F1 -30.0(13) . . . . ?
 C9 C10 C13 F2 -141.8(12) . . . . ?
 C9 C10 C13 F3 73.1(13) . . . . ?
 C9 C10 C13 F4 13.2(15) . . . . ?
 C9 C10 C13 F5 -113.8(12) . . . . ?
 C9 C10 C13 F6 137.3(11) . . . . ?
 C10 C11 C12 C7 0.2(14) . . . . ?
 C11 C10 C13 F1 151.3(9) . . . . ?
 C11 C10 C13 F2 39.6(15) . . . . ?
 C11 C10 C13 F3 -105.5(11) . . . . ?
 C11 C10 C13 F4 -165.5(11) . . . . ?
 C11 C10 C13 F5 67.6(13) . . . . ?
 C11 C10 C13 F6 -41.3(13) . . . . ?
 C12 C7 C8 C9 0.6(15) . . . . ?
 C13 C10 C11 C12 179.0(9) . . . . ?

_shelx_res_file
;
TITL zhu_a.res in P2(1)2(1)2(1)
    zhu.res
    created by SHELXL-2018/3 at 16:52:47 on 16-Jan-2021
REM Old TITL ZHU in P2(1)2(1)2(1)
REM SHELXT solution in P2(1)2(1)2(1): R1 0.188, Rweak 0.199, Alpha 0.028
REM <I/s> 1.488 for 22 systematic absences, Orientation as input
REM Flack x = 0.209 ( 0.036 ) from 724 Parsons' quotients
REM Formula found by SHELXT: C14 N2 O Br
CELL 1.54184 6.577395 8.070924 24.881496 90 90 90
ZERR 4 0.000705 0.000736 0.002262 0 0 0
LATT -1
SYMM 0.5-X,-Y,0.5+Z
SYMM -X,0.5+Y,0.5-Z
SYMM 0.5+X,0.5-Y,-Z
SFAC C H Br F O
UNIT 52 48 4 12 4
SADI C13 F2 C13 F5
SADI C13 F3 C13 F6
SADI C13 F1 C13 F4
SADI F5 C13 F2 C13
SADI F3 C13 F6 C13
SADI F1 C13 F4 C13
DELU C13
SIMU 0.002 0.004 2 C13
RIGU 0.001 0.002 C13
RIGU 0.001 0.002 F1 F2 F3 C13
RIGU 0.001 0.002 F4 F5 F6 C13

L.S. 20
PLAN  5
SIZE 0.09 0.12 0.14
CONF
list 4
fmap 2
acta
MORE -1
BOND $H
OMIT -1 6 1
OMIT 1 6 1
OMIT 5 1 0
OMIT 1 4 1
OMIT 0 6 0
OMIT 0 7 1
REM <olex2.extras>
REM <HklSrc "%.\\ZHU.hkl">
REM </olex2.extras>

WGHT    0.000000   23.935099
FVAR       7.38831   0.55736
BR1   3    0.950005    0.295827    0.790870    11.00000    0.06236    0.05296 =
         0.04883    0.00476   -0.00524   -0.02064
PART 1
F1    4    1.145196    0.889113    0.549506    21.00000    0.05110    0.04366 =
         0.09604    0.01977    0.00792   -0.01587
F2    4    0.933549    1.062078    0.575806    21.00000    0.09051    0.03497 =
         0.09797   -0.00840    0.03259   -0.02890
F3    4    0.909995    0.929597    0.498519    21.00000    0.06114    0.05043 =
         0.06613    0.01526    0.00612   -0.03315
PART 2
F4    4    1.079114    0.886020    0.513832   -21.00000    0.11939    0.05951 =
         0.11184    0.01334    0.05963    0.00920
F5    4    0.998239    1.024422    0.587267   -21.00000    0.08638    0.03688 =
         0.07942    0.00281   -0.00956   -0.02017
F6    4    0.785978    1.025625    0.527203   -21.00000    0.05860    0.05532 =
         0.11116    0.03365   -0.01124   -0.01869
PART 0
O1    5    0.644201    0.221549    0.649567    11.00000    0.04169    0.02279 =
         0.05459    0.00297   -0.00683    0.00069
C1    1    0.756085    0.312511    0.734811    11.00000    0.03171    0.03316 =
         0.04547    0.00443    0.00024   -0.01477
C2    1    0.591486    0.438514    0.741717    11.00000    0.05714    0.03929 =
         0.04993    0.00769    0.01571    0.02244
AFIX  23
H2A   2    0.644304    0.548844    0.735078    11.00000   -1.20000
H2B   2    0.538469    0.434629    0.778073    11.00000   -1.20000
AFIX   0
C3    1    0.423510    0.397566    0.701377    11.00000    0.06558    0.04332 =
         0.07938    0.02437    0.02454    0.03038
AFIX  23
H3A   2    0.349389    0.300801    0.713653    11.00000   -1.20000
H3B   2    0.328790    0.489501    0.699493    11.00000   -1.20000
AFIX   0
C4    1    0.509176    0.364159    0.645827    11.00000    0.03650    0.03624 =
         0.06455    0.00854   -0.00354    0.00659
C5    1    0.775600    0.218742    0.692865    11.00000    0.03038    0.04068 =
         0.04428    0.00423   -0.00047   -0.00065
AFIX  43
H5    2    0.884432    0.145248    0.691846    11.00000   -1.20000
AFIX   0
C6    1    0.345763    0.305946    0.606542    11.00000    0.03888    0.04566 =
         0.12840    0.02470   -0.01790   -0.02026
AFIX 137
H6A   2    0.407837    0.277198    0.572890    11.00000   -1.50000
H6B   2    0.248990    0.393309    0.600960    11.00000   -1.50000
H6C   2    0.277721    0.210732    0.621075    11.00000   -1.50000
AFIX   0
C7    1    0.630695    0.506775    0.622663    11.00000    0.01981    0.03054 =
         0.04973    0.00696   -0.00104    0.00216
C8    1    0.807047    0.486105    0.594714    11.00000    0.02967    0.03124 =
         0.06686    0.00762    0.00160    0.00868
AFIX  43
H8    2    0.861184    0.380196    0.591245    11.00000   -1.20000
AFIX   0
C9    1    0.908290    0.618792    0.571248    11.00000    0.03379    0.03511 =
         0.05766    0.00840    0.00271   -0.00929
AFIX  43
H9    2    1.028565    0.601329    0.552431    11.00000   -1.20000
AFIX   0
C10   1    0.829201    0.777233    0.576018    11.00000    0.05544    0.03769 =
         0.03452   -0.00062    0.00303   -0.00462
C11   1    0.650241    0.802020    0.603706    11.00000    0.06318    0.02467 =
         0.04640    0.00003    0.00850    0.00319
AFIX  43
H11   2    0.596149    0.908039    0.606858    11.00000   -1.20000
AFIX   0
C12   1    0.550854    0.667603    0.626930    11.00000    0.04704    0.02887 =
         0.05109    0.00162    0.01040    0.00381
AFIX  43
H12   2    0.429963    0.684549    0.645519    11.00000   -1.20000
AFIX   0
C13   1    0.928116    0.920983    0.551338    11.00000    0.05200    0.02808 =
         0.06541    0.00782    0.00634   -0.01590
HKLF 4


REM  zhu_a.res in P2(1)2(1)2(1)
REM wR2 = 0.2270, GooF = S = 1.107, Restrained GooF = 1.108 for all data
REM R1 = 0.0931 for 2187 Fo > 4sig(Fo) and 0.1073 for all 2567 data
REM 192 parameters refined using 39 restraints

END

WGHT      0.0000     23.9422

REM Highest difference peak  2.121,  deepest hole -1.173,  1-sigma level  0.168
Q1    1   0.9486  0.2965  0.8302  11.00000  0.05    2.12
Q2    1   0.9513  0.2956  0.7504  11.00000  0.05    2.11
Q3    1   0.9484  0.2916  0.8579  11.00000  0.05    1.04
Q4    1   1.0471  0.7915  0.5959  11.00000  0.05    0.66
Q5    1   1.0458  0.0635  0.7472  11.00000  0.05    0.65
;
_shelx_res_checksum                94743
_shelx_hkl_file
;
   0   0  -2 259530. 2989.37   2
   0   0  -3 442.696 370.689   2
   0   0  -4 1909.46 557.976   2
   0   0  -5 386.905 540.018   2
   0   0  -6 296099. 6095.77   2
   0   0  -7 323.932 671.740   2
   0   0  -8 39535.4 2677.84   2
   0   0  -9 543.423 759.783   2
   0   0 -10 391443. 8554.00   2
   0   0 -11 206.969 710.393   2
   0   0 -12 238145. 7017.28   2
   0   0 -13-91.4406 765.432   2
   0   0 -14 345908. 8877.70   2
   0   0 -15-372.770 921.656   2
   0   0 -16 25391.2 2813.33   2
   0   0 -17-1117.06 1199.06   2
   0   0 -18 2893.18 1344.34   2
   0   0 -19-76.6710 1558.48   2
   0   0  19 842.547 930.382   4
   0   0 -20 57463.9 4767.92   2
   0   0  20 55591.5 3482.88   4
   0   0  21-1025.01 865.218   4
   0   0  22 46349.1 3251.56   4
   0   0  23-423.072 988.464   4
   0   0  24 52470.3 3445.45   4
   0   0  25-141.564 630.903   4
   0   0  26 11860.2 1583.26   4
   0   0  26 13084.9 1772.95   6
   0   0  27-353.778 670.438   4
   0   0  27-1219.13 768.864   6
   0   0  28 6843.86 1183.29   6
   0   0  28 7193.07 1152.49   4
   0   0  29-1248.94 739.146   6
   0   0  30-1094.21 744.133   6
   0   1   0 72.2295 218.909   1
   0  -1   1 183133. 1962.37   3
   0   1  -1 189949. 2813.10   1
   0   1   1 191954. 2834.22   1
   0  -1   2 9672.69 466.588   3
   0   1   2 10676.2 740.065   1
   0  -1  -2 8980.74 616.525   2
   0  -1  -3 11174.4 720.979   2
   0   1   3 11958.5 840.352   1
   0   1  -3 11382.8 859.446   2
   0  -1  -4 45722.1 1574.39   2
   0   1  -4 44684.3 1870.93   2
   0   1   4 49218.7 1778.14   1
   0  -1  -5 175960. 3408.28   2
   0   1   5 176506. 3568.87   1
   0   1  -5 165439. 4057.90   2
   0   1  -6 362053. 6468.84   2
   0  -1  -6 366960. 5435.84   2
   0  -1  -7 568626. 7486.84   2
   0   1  -7 592271. 8792.95   2
   0   1  -8 13570.7 1501.64   2
   0  -1  -8 12915.2 1340.14   2
   0   1  -9 212614. 5826.36   2
   0  -1  -9 194848. 5394.97   2
   0   1 -10 6670.07 1226.34   2
   0  -1 -10 6047.29 1244.24   2
   0  -1 -11 7422.96 1453.29   2
   0   1 -11 10323.2 1531.20   2
   0   1 -12 2647.55 1050.30   2
   0  -1 -12 3628.23 1414.00   2
   0  -1 -13 29185.6 3101.59   2
   0   1 -13 21671.3 2348.02   2
   0  -1 -14 2990.26 1371.80   2
   0   1 -14 1269.83 931.242   2
   0  -1 -15 148115. 6409.11   2
   0   1 -15 142588. 6109.70   2
   0   1 -16 16321.9 2286.99   2
   0  -1 -16 14846.9 2191.96   2
   0  -1 -17 61779.9 4362.45   2
   0   1 -17 58756.9 4309.68   2
   0  -1  18 29092.5 2361.72   4
   0   1 -18 35003.6 3568.50   2
   0  -1 -18 36243.9 3611.62   2
   0   1  18 30697.8 2762.43   4
   0  -1  19 133238. 5046.55   4
   0   1 -19 148089. 7484.97   2
   0  -1 -19 146772. 7394.11   2
   0   1  19 135312. 5739.75   4
   0   1  19 127066. 4993.55   7
   0   1  20 9207.33 1526.58   7
   0   1  20 10283.0 1794.77   4
   0  -1 -20 10197.8 2514.91   2
   0  -1  20 9586.14 1553.70   4
   0   1 -20 10728.4 2506.62   2
   0  -1  21 133281. 5235.28   4
   0   1  21 137951. 5850.87   4
   0  -1  22 2774.95 1041.99   4
   0   1  22 932.380 972.381   4
   0   1  23 37337.0 3073.07   4
   0   1  23 37596.4 3334.11   6
   0  -1  23 39716.2 2963.07   4
   0  -1  24 1855.04 851.738   4
   0   1  24 1420.32 846.508   4
   0   1  24 2610.38 1122.36   6
   0   1  25-129.268 665.102   4
   0  -1  25 1048.97 753.674   4
   0   1  25 569.126 783.546   6
   0  -1  26-364.543 676.445   4
   0   1  26 881.944 726.530   6
   0   1  27 8183.15 1309.35   6
   0  -1  27 9553.66 1386.01   4
   0   1  28-293.676 643.324   6
   0  -1  28 382.552 638.709   6
   0  -1  28-113.184 576.036   4
   0  -1  29 25640.9 1886.88   6
   0  -1  29 28673.6 1998.99   4
   0   1  29 25924.2 1750.27   6
   0  -1  30 1438.08 559.364   6
   0   2   0 460654. 6133.10   1
   0   2  -1 638400. 7402.45   1
   0   2   1 634115. 7243.75   1
   0  -2   1 634189. 5595.33   3
   0   2   2 973931. 9178.39   1
   0   2  -2 972978. 9193.15   1
   0  -2   2 951287. 6340.28   3
   0   2   3 179167. 4094.16   1
   0   2  -3 174222. 4067.51   1
   0  -2   3 170432. 2634.89   3
   0  -2  -3 173160. 3466.33   2
   0  -2  -4 108.958 411.469   2
   0   2  -4 172.772 479.859   1
   0  -2   4 182.327 243.315   3
   0   2   4 342.531 394.754   1
   0   2   5 139025. 3855.68   1
   0  -2  -5 131526. 3242.78   2
   0   2   6 19750.0 1571.93   1
   0  -2  -6 17471.0 1321.47   2
   0   2   7 597.449 496.785   1
   0   2  -7 849.110 704.043   2
   0  -2  -7 112.379 472.662   2
   0  -2  -8 76294.2 3014.04   2
   0   2  -8 69617.0 3478.98   2
   0   2  -9 13910.4 1684.08   2
   0  -2  -9 15182.8 1516.48   2
   0  -2 -10 96396.3 3885.28   2
   0   2 -10 97868.0 4469.41   2
   0  -2 -11 122476. 4956.24   2
   0   2 -11 128980. 5302.31   2
   0  -2 -12 212985. 7230.59   2
   0   2 -12 229158. 7294.20   2
   0   2 -13 36582.8 3122.33   2
   0  -2 -13 31688.6 3195.16   2
   0   2 -14 171578. 6893.12   2
   0  -2 -14 157021. 7242.58   2
   0  -2 -15 11416.9 2236.28   2
   0   2 -15 10176.9 1904.46   2
   0  -2 -16 56305.0 4438.64   2
   0   2 -16 61763.1 4546.60   2
   0   2 -17 34213.2 3541.01   2
   0  -2 -17 30047.6 3288.32   2
   0   2  17 25876.6 2798.00   4
   0   2 -18-1156.77 1602.39   2
   0  -2  18 495.372 836.516   4
   0  -2 -18-1285.84 1996.77   2
   0   2  18 39.2097 1246.52   6
   0   2  18-4427.08 1448.59   4
   0   2  19 9313.14 2026.60   6
   0   2  19 9308.49 1744.92   4
   0  -2  19 9008.41 1517.26   4
   0  -2  20 10858.7 1642.74   4
   0   2  20 10526.1 1877.19   4
   0  -2 -20 13904.8 2712.92   2
   0   2  20 12257.1 2170.96   6
   0  -2  21 27061.4 2460.13   4
   0   2  21 29503.7 2950.57   4
   0   2  21 23998.2 2902.55   6
   0  -2  22 40529.9 3026.89   4
   0   2  22 42162.8 3422.26   4
   0   2  22 37869.3 3440.12   6
   0  -2  23 2733.08 993.644   4
   0   2  23 3196.54 1180.49   6
   0  -2  24 10490.0 1563.84   4
   0   2  24 4867.80 1371.83   6
   0   2  25 12042.9 1823.80   6
   0  -2  25 14357.1 1784.60   4
   0  -2  26 8088.01 1305.35   4
   0   2  26 7127.98 1280.22   6
   0   2  27 3309.46 877.763   6
   0  -2  27 4718.38 1045.00   4
   0  -2 -28 9756.03 1464.97   5
   0   2  28 12045.4 1279.93   6
   0  -2  29 720.851 588.172   6
   0  -2  29 462.950 610.698   4
   0  -2 -29 51.4368 598.998   5
   0  -3   0 324.669 449.561   3
   0   3   0 268.484 683.552   1
   0   3   1 10141.9 1166.43   1
   0   3  -1 11048.1 1386.52   1
   0  -3   1 9870.02 984.866   3
   0   3  -2 57765.7 2836.25   1
   0  -3   2 53618.7 1951.12   3
   0   3   2 54664.3 2649.53   1
   0   3  -3 201359. 5370.81   1
   0  -3   3 187483. 3381.87   3
   0   3   3 198603. 5132.95   1
   0   3   4 247053. 5879.44   1
   0  -3   4 233919. 3714.20   3
   0  -3  -4 244330. 4992.81   2
   0   3  -4 247387. 6144.29   1
   0  -3  -5 30203.6 1830.54   2
   0   3   5 32950.6 2277.57   1
   0   3  -5 33032.3 2393.97   1
   0   3   6 183556. 5238.92   1
   0  -3  -6 176369. 4451.49   2
   0   3  -6 186563. 5837.15   1
   0   3   7 375741. 7803.42   1
   0   3  -7 370933. 8717.64   1
   0  -3  -7 350623. 6596.58   2
   0   3  -8 148649. 5892.43   1
   0   3   8 158669. 5265.30   1
   0   3  -9 123233. 5705.10   1
   0   3   9 135231. 5084.31   1
   0  -3 -10 20488.5 2011.57   2
   0   3 -10 21767.1 2694.26   1
   0  -3 -11 196.759 805.612   2
   0   3 -11 290.021 925.644   1
   0  -3 -12 13948.4 2169.05   2
   0  -3 -13 9061.28 1937.63   2
   0  -3 -14 31571.0 3544.57   2
   0  -3 -15 5494.62 1988.52   2
   0  -3  16 26084.8 2303.06   4
   0  -3 -16 29353.7 3655.08   2
   0  -3  17 91483.2 4237.09   4
   0   3 -17 92964.8 6807.75   1
   0  -3 -17 95711.7 6188.99   2
   0   3  17 87942.7 5336.79   6
   0  -3  18 116542. 4806.96   4
   0  -3 -18 119181. 6897.74   2
   0   3  18 103955. 5820.93   6
   0   3 -18 106449. 7507.51   1
   0   3 -19 3192.11 2218.15   1
   0  -3  19 6826.80 1367.61   4
   0   3  19 3868.15 1595.50   6
   0  -3  20 40700.5 3021.68   4
   0   3  20 30548.3 3239.84   6
   0  -3  21 41663.9 3079.51   4
   0   3  21 34593.2 3314.15   6
   0  -3  22 4713.19 1267.76   4
   0   3  22 5716.56 1396.92   6
   0   3  23 2990.01 1137.44   6
   0  -3  23 3304.74 1054.68   4
   0   3  24-319.763 770.853   6
   0  -3  24-358.319 784.635   4
   0  -3  25-35.5465 681.464   4
   0   3  25 198.633 638.907   6
   0   3  26 733.726 706.588   6
   0  -3  26 1596.71 772.999   4
   0   3  27 4151.41 866.490   6
   0  -3  27 4622.95 996.306   4
   0  -3 -27 3525.79 1039.22   5
   0  -3 -28 3857.95 964.802   5
   0  -3  28 6598.71 1040.01   4
   0  -3  29 13677.8 1233.24   4
   0  -3  29 11759.6 1194.22   6
   0  -4   0 142293. 4200.93   3
   0   4   0 198003. 5755.22   1
   0   4  -1 236502. 6426.76   1
   0  -4   1 222033. 4960.41   3
   0   4   1 242297. 6359.89   1
   0  -4  -1 246352. 5834.84   3
   0  -4  -2 99581.7 4015.09   3
   0   4  -2 92194.4 4071.90   1
   0   4   3 30114.3 2381.47   1
   0   4  -3 28812.9 2404.12   1
   0  -4  -3 27673.9 2356.02   2
   0   4  -4 6329.13 1334.62   1
   0  -4  -4 5601.87 1116.21   2
   0   4   4 7513.02 1306.23   1
   0   4   5 80391.1 3945.95   1
   0  -4  -5 81699.3 3368.69   2
   0   4  -5 79850.7 4295.96   1
   0   4  -6 11595.5 1822.84   1
   0   4   6 10686.5 1568.68   1
   0  -4  -6 11889.0 1491.99   2
   0  -4  -7 4509.86 1092.52   2
   0   4   7 5640.40 1252.22   1
   0   4  -7 3933.62 1315.94   1
   0  -4  -8-209.266 834.714   2
   0   4   8 858.471 839.906   1
   0   4  -8 567.882 986.392   1
   0   4   9 194882. 6711.32   1
   0  -4  -9 185856. 5893.52   2
   0   4  -9 184021. 7688.94   1
   0  -4 -10 81856.7 4211.17   2
   0   4 -10 78103.4 5255.40   1
   0   4  10 84508.9 4606.23   1
   0  -4 -11 137270. 5743.77   2
   0   4 -11 133599. 7117.11   1
   0   4 -12 3196.39 1403.35   1
   0   4 -13 52619.5 4867.78   1
   0  -4  14 9121.85 1677.41   4
   0   4 -14 8461.15 2414.69   1
   0   4 -15 74662.6 6204.85   1
   0   4  15 84188.8 4927.89   6
   0  -4  15 81070.1 4264.92   4
   0  -4  16 24051.7 2459.87   4
   0   4  16 23485.8 2861.83   6
   0   4  17 9887.06 1938.09   6
   0   4 -17 11869.9 2671.41   1
   0  -4  17 12199.8 1807.23   4
   0  -4  18 36.9025 769.409   4
   0   4  18-1428.75 1411.06   6
   0  -4  19 179.568 772.098   4
   0   4  19-2068.83 1525.19   6
   0   4  20-416.772 1287.20   6
   0  -4  20-15.2000 831.523   4
   0  -4  21 7652.41 1488.03   4
   0   4  21 5667.49 1446.95   6
   0   4  22-1726.65 1508.03   6
   0  -4  22 1799.78 921.546   4
   0   4  23 30578.7 2614.31   6
   0  -4  23 36701.8 2749.47   4
   0   4  24 5424.12 1154.82   6
   0  -4  24 4257.67 1070.59   4
   0  -4  25 11209.1 1465.85   4
   0   4  25 8236.70 1234.28   6
   0  -4 -26 2703.04 968.656   5
   0  -4  26 3938.45 924.489   4
   0  -4 -27 8025.12 1260.04   5
   0  -4  27 16532.6 1468.54   4
   0  -4 -28-566.309 534.016   5
   0  -4  28 175.413 552.708   4
   0   5   0 4039.51 1350.54   1
   0   5  -1 26389.9 3026.61   1
   0   5   1 21643.4 2327.16   1
   0   5  -2 70212.1 4079.03   1
   0   5   2 73642.3 4102.52   1
   0   5   3 13553.9 2282.66   1
   0   5  -3 18114.2 2710.69   1
   0   5   4 249595. 7642.30   1
   0  -5  -4 235102. 7434.80   3
   0   5  -4 253034. 8182.74   1
   0   5  -5 15384.7 2326.92   1
   0  -5  -5 12040.4 1881.86   3
   0   5   5 16407.1 2205.47   1
   0   5  -6 200436. 7868.51   1
   0   5   6 196143. 6850.95   1
   0   5  -7 1806.17 1231.22   1
   0   5   7 1338.23 1061.06   1
   0   5  -8 114933. 6538.49   1
   0   5   8 115181. 5587.93   1
   0   5  -9 4951.01 1749.57   1
   0   5   9 5949.19 1520.65   1
   0  -5  10 179.293 1022.57   4
   0   5  10 1406.41 1032.27   1
   0   5 -10 1764.66 1408.62   1
   0   5 -11 1474.78 1673.62   1
   0   5  11 446.089 1035.29   6
   0  -5  11 2519.14 1320.51   4
   0   5 -12-793.574 1799.40   1
   0   5  12-4549.87 1893.92   6
   0   5  13-3418.89 1801.35   6
   0   5 -13 70.6737 1830.20   1
   0   5  14 2203.25 1085.39   6
   0  -5  14 3940.03 1261.62   4
   0  -5  15 2082.40 1117.73   4
   0   5  15 842.522 1062.54   6
   0   5  16 148794. 6523.01   6
   0  -5  16 158193. 6233.17   4
   0  -5  17 2762.95 1179.91   4
   0   5  17 2922.82 1287.85   6
   0   5  18 67153.2 4379.40   6
   0  -5  18 74327.9 4115.80   4
   0  -5  19 6724.17 1385.28   4
   0   5  19 2444.02 1185.71   6
   0  -5  20 38651.6 2861.06   4
   0   5  20 30475.1 2773.18   6
   0  -5  21-715.074 987.468   4
   0   5  21-2477.85 1387.77   6
   0  -5  22 2332.73 898.353   4
   0   5  22 1102.69 964.917   6
   0  -5  23 1808.17 839.274   4
   0  -5 -23 81.8915 904.667   5
   0  -5 -24 136.476 750.249   5
   0  -5  24 2690.08 801.199   4
   0  -5  25 680.624 561.255   4
   0  -5 -25-16.8852 613.200   5
   0  -5  26 166.568 421.972   4
   0  -5 -26-958.532 657.842   5
   0  -5 -27 309.508 435.753   5
   0   6   0 67794.5 4739.57   1
   0   6   0 74414.4 3983.31   6
   0   6  -1 74043.5 3739.98   6
   0   6  -1 74740.1 4833.51   1
   0   6   1 77353.3 4839.91   1
   0   6   1 79630.7 3826.38   6
   0   6  -2 42105.4 4072.40   1
   0   6  -2 38654.8 3191.57   6
   0   6   2 45448.4 3986.87   1
   0   6   2 43824.2 3176.33   6
   0   6  -3 64730.0 4677.15   1
   0   6   3 70964.4 4630.16   1
   0   6   3 63463.6 3526.06   6
   0   6  -3 73040.0 3845.09   6
   0   6   4 22023.2 2226.99   6
   0   6  -4 22538.8 2350.39   6
   0   6   4 29028.6 3137.06   1
   0   6  -4 23651.5 3167.33   1
   0   6  -5 47509.8 4295.35   1
   0   6   5 50947.8 3970.83   1
   0   6   5 50111.5 3194.74   6
   0   6  -5 58442.8 3707.00   6
   0  -6   6 2363.88 1304.93   4
   0   6   6 1329.81 1267.46   1
   0   6  -6 2204.20 1704.27   1
   0   6  -6 1977.02 1126.44   6
   0   6   6 1487.90 1042.30   6
   0   6   7 14680.5 2351.17   1
   0  -6   7 14689.1 2125.01   4
   0   6   7 13114.4 1796.32   6
   0   6  -7 15663.4 2891.82   1
   0   6  -8 20038.2 3350.04   1
   0   6   8 15368.6 2495.21   1
   0  -6   8 18248.0 2441.41   4
   0   6   8 17510.9 2113.92   6
   0   6   9 64953.6 4760.95   1
   0  -6   9 75727.7 4671.10   4
   0   6   9 70687.1 3971.46   6
   0   6  -9 65116.4 5648.51   1
   0   6 -10 13340.8 2766.37   1
   0  -6  10 12220.3 2167.72   4
   0   6  10 11348.2 1813.14   6
   0  -6  11 54179.5 4063.77   4
   0   6  11 51859.9 3520.29   6
   0   6  12 5243.17 1383.53   6
   0  -6  12 2846.83 1212.65   4
   0  -6  13 23223.8 2703.54   4
   0   6  13 21870.4 2436.18   6
   0  -6  14 1123.20 1080.12   4
   0   6  14 1083.61 984.668   6
   0  -6  15 14039.5 2046.79   4
   0   6  15 15015.2 2105.00   6
   0  -6  16-86.7540 844.345   4
   0   6  16 118.588 894.303   6
   0  -6 -17 5061.47 1509.95   5
   0   6  17 4064.08 1182.39   6
   0  -6  17 6749.37 1353.48   4
   0   6  18-425.856 1040.07   6
   0  -6  18-1082.57 983.088   4
   0  -6 -18 1466.49 991.296   5
   0  -6  19 3233.63 930.320   4
   0  -6 -19 2007.55 1037.79   5
   0   6  19 2191.22 928.683   6
   0  -6 -20 125.530 825.272   5
   0  -6  20 1080.93 833.535   4
   0  -6  21 8911.63 1298.48   4
   0  -6 -21 4689.34 1232.04   5
   0  -6  22-1395.41 954.179   4
   0  -6 -22-1718.59 833.427   5
   0  -6 -23 4412.63 1160.99   5
   0  -6  23 16945.5 1503.84   4
   0  -6 -24 70.6735 504.895   5
   0  -6  24 1004.64 626.347   4
   0   7   0 18004.9 2413.32   6
   0   7  -1 89938.6 4943.96   6
   0   7   1 87576.8 4588.69   6
   0   7  -2 171137. 6289.37   6
   0   7   2 155236. 5720.96   6
   0   7  -3 72000.2 4295.09   6
   0   7   3 71469.2 4053.28   6
   0  -7   4 28962.9 3116.56   4
   0   7   4 26443.5 2489.32   6
   0   7  -4 29378.1 2862.39   6
   0  -7   5 18786.7 2562.17   4
   0   7   5 19364.8 2094.63   6
   0   7   6 21324.4 2179.24   6
   0  -7   6 20252.8 2633.94   4
   0  -7   7-340.236 1140.79   4
   0   7   7 1831.46 866.687   6
   0  -7   8 25115.2 2956.73   4
   0   7   8 27160.6 2465.93   6
   0  -7   9 6208.19 1735.77   4
   0   7   9 5611.79 1318.59   6
   0  -7  10 2520.34 1200.14   4
   0   7  10-2.54761 1120.40   6
   0   7  11-1548.33 990.112   6
   0  -7  11-391.047 994.108   4
   0   7  12 466.951 794.525   6
   0  -7  12 1979.87 1264.39   4
   0  -7  13 8603.98 1718.21   4
   0   7  13 6656.79 1351.69   6
   0   7  14 10192.4 1544.91   6
   0  -7  14 13981.0 2000.06   4
   0   7  15 9267.10 1458.07   6
   0  -7  15 13283.4 1855.97   4
   0   7  16 20195.0 1949.00   6
   0  -7  16 26760.4 2378.50   4
   0  -7  17 7667.95 1310.94   4
   0  -7  18 23383.4 1980.76   4
   0  -7  19 9285.28 1272.14   4
   0  -7  20 6346.10 996.328   4
   0  -7  21 1581.94 682.912   4
   0   8   0 55959.6 3762.32   6
   0   8   1 49155.2 3535.81   6
   0   8  -1 50915.2 3593.82   6
   0  -8   2 30168.8 3195.79   4
   0   8   2 25445.2 2542.62   6
   0  -8   3 7058.65 2035.89   4
   0   8   3 8265.68 1738.75   6
   0  -8   4 14958.3 2425.53   4
   0   8   4 15023.5 1989.34   6
   0   8   5 12718.6 1731.33   6
   0  -8   5 16293.3 2400.95   4
   0  -8   6 3926.23 1454.30   4
   0   8   6 4321.59 1122.81   6
   0   8   7 442.943 806.538   6
   0  -8   7 515.049 1185.96   4
   0  -8   8 15.1462 1122.49   4
   0   8   8 262.679 820.626   6
   0   8   9 6681.09 1267.50   6
   0  -8   9 9373.38 1787.32   4
   0   8  10 4509.58 1075.24   6
   0  -8  10 4040.42 1351.65   4
   0   8  11 13616.6 1694.64   6
   0  -8  11 19116.7 2221.17   4
   0   8  12 3732.29 989.892   6
   0  -8  12 6181.35 1301.43   4
   0  -8  13 12445.8 1663.81   4
   0  -8  14 689.390 791.747   4
   0  -8  15 3931.43 903.349   4
   0  -8  16-1422.27 946.720   4
   0  -8  17 2310.44 722.370   4
   0  -9   0 2458.13 1300.89   4
   0  -9  -1 2951.56 1268.50   4
   0  -9   1 2302.64 1374.95   4
   0  -9  -2 3352.79 1275.04   4
   0  -9   2 3186.66 1291.81   4
   0  -9   3 6214.22 1548.66   4
   0  -9  -3 7258.33 1497.43   4
   0  -9   4 8703.84 1690.22   4
   0  -9   5 3280.91 1195.15   4
   0  -9   6 4879.33 1211.98   4
   0   9   7 4957.50 1200.66   6
   0  -9   7 4103.37 1100.60   4
   0  -9   8 1.80364 810.729   4
   0  -9   9 2336.80 899.052   4
   0  -9  10 5081.84 1001.44   4
   0  -9  11-1166.50 680.086   4
  -1   0   0-31.9813 215.594   3
  -1   0   1 113689. 2219.66   3
  -1   0  -1 115445. 2174.07   3
  -1   0  -2 338935. 3905.46   3
   1   0  -3 29634.2 1319.33   2
   1   0  -4 120163. 2857.63   2
  -1   0  -4 124435. 2949.02   2
   1   0  -5 999999. 8981.64   2
  -1   0  -5 999729. 9585.36   2
  -1   0  -6 70007.6 2888.02   2
   1   0  -6 78435.6 2743.54   2
  -1   0  -7 212263. 5433.07   2
   1   0  -7 258177. 5337.05   2
  -1   0  -8 1717.29 863.497   2
   1   0  -8 1801.58 740.461   2
   1   0  -9 667719. 10009.8   2
  -1   0  -9 720872. 11374.6   2
  -1   0 -10 11876.0 1666.55   2
   1   0 -10 10317.1 1595.93   2
   1   0 -11 115656. 5318.45   2
  -1   0 -11 124179. 5106.98   2
   1   0 -12 8955.68 1907.22   2
  -1   0 -12 8656.25 1571.93   2
   1   0 -13 172367. 7559.56   2
  -1   0 -13 180838. 6476.99   2
  -1   0 -14 42946.5 3347.14   2
   1   0 -14 45086.8 4146.87   2
   1   0 -15 161269. 7554.84   2
  -1   0 -15 160940. 6539.53   2
  -1   0 -16 4410.58 1415.66   2
   1   0 -16 6010.69 1825.18   2
  -1   0 -17 7940.12 1795.76   2
   1   0 -17 10233.3 2283.56   2
   1   0  18 35681.9 2855.95   4
  -1   0 -18 39060.5 3710.68   2
  -1   0  18 31203.0 2481.75   4
   1   0 -18 42704.2 4139.80   2
   1   0 -19-535.657 1915.85   2
  -1   0  19-254.918 853.173   4
  -1   0  19 68.0028 870.876   7
  -1   0 -19-2399.25 2147.36   2
   1   0 -20 31371.9 4015.76   2
  -1   0  20 26091.1 2378.22   7
   1   0  20 26447.5 2600.74   4
  -1   0  20 30362.5 2565.15   4
  -1   0 -20 27089.6 3496.64   2
  -1   0  21 13630.7 1905.60   7
   1   0  21 15374.6 2042.05   4
  -1   0  21 13468.4 1802.93   4
   1   0  22 8332.32 1622.33   4
  -1   0  22 7959.32 1580.98   7
  -1   0  22 7303.02 1394.46   4
   1   0  23 51903.0 3606.11   4
  -1   0  23 47926.2 3403.78   7
  -1   0  23 49073.7 3285.75   4
  -1   0  24 3139.41 1014.78   4
   1   0  24 4478.37 1208.39   4
  -1   0  24 4604.64 1273.13   7
  -1   0  25 50936.9 3221.47   4
   1   0  25 54020.7 3465.60   4
  -1   0  25 52657.1 3328.04   7
   1   0  25 55135.2 3554.05   6
  -1   0  26 188.434 647.903   4
   1   0  26 825.079 875.950   6
   1   0  26 258.110 653.487   4
  -1   0  26 915.021 821.218   6
  -1   0  27 15261.4 1808.39   6
  -1   0  27 15045.3 1647.66   4
  -1   0  28 2454.68 753.833   4
  -1   0  28 1949.45 781.241   6
  -1   0  29 4607.15 913.409   6
  -1   0  30 176.020 510.718   6
  -1   1  30 20984.5 1390.90   6
  -1   1  29 357.808 520.883   6
  -1   1  28 6867.15 1177.20   6
   1  -1  27 3643.95 872.563   4
  -1   1  27 3128.36 898.318   6
   1  -1  27 5674.03 1180.83   6
  -1   1  26 3429.01 963.728   4
  -1   1  26 2683.90 969.217   6
   1  -1  26 2843.51 896.469   4
  -1  -1 -26 2479.48 908.882   5
   1  -1  25 5069.05 1208.85   4
  -1   1  25 5505.93 1389.14   6
  -1   1  25 3596.42 1011.76   4
  -1  -1 -25 5036.57 1233.08   5
  -1   1  24 334.297 777.131   4
   1  -1  24 1050.52 878.191   4
  -1   1  24 1145.79 954.249   6
  -1   1  23 2121.42 1128.72   6
  -1   1  23 1701.06 808.971   4
  -1   1  23 1557.84 1023.16   7
   1  -1  23 1722.20 1031.17   4
  -1   1  22 9956.64 1714.65   4
  -1   1  22 9735.34 1979.44   6
   1  -1  22 9827.39 1664.88   4
  -1   1  22 9444.76 1655.99   7
   1  -1  21 6534.04 1461.25   4
  -1   1  21 4571.25 1289.63   4
  -1   1  21 3854.00 1243.58   7
   1   1 -20 82988.6 5923.34   2
  -1   1  20 73235.1 4118.80   7
   1  -1  20 80544.6 4220.81   4
  -1  -1 -20 77793.2 5403.69   2
  -1   1  20 74875.2 4304.13   4
   1   1 -19 19359.3 3196.79   2
  -1   1  19 15649.7 2050.67   4
  -1  -1 -19 17346.1 2826.31   2
  -1   1  19 15242.4 1981.14   7
   1  -1  19 15682.1 1985.56   4
  -1   1  18 146360. 5773.34   4
  -1  -1 -18 146438. 6826.72   2
   1  -1  18 144711. 5343.13   4
  -1   1  18 143394. 5506.84   7
   1   1 -17 2579.86 1645.26   2
  -1  -1 -17 2290.88 1124.15   2
  -1  -1 -16 152482. 6445.75   2
   1   1 -16 163715. 7233.82   2
  -1  -1 -15 46156.8 3543.75   2
   1   1 -15 47190.5 3709.35   2
   1   1 -14 19596.5 2446.76   2
  -1  -1 -14 23238.4 2567.87   2
   1   1 -13 25067.2 2599.19   2
  -1  -1 -13 29438.5 2788.23   2
   1   1 -12 47453.9 3421.79   2
  -1  -1 -12 54701.8 3602.14   2
   1   1 -11 11578.8 1747.48   2
  -1  -1 -11 12866.1 1779.69   2
   1   1 -10 60254.9 3691.45   2
  -1  -1 -10 74740.7 3852.67   2
   1   1  -9 60713.0 3642.91   2
  -1  -1  -9 75243.8 3728.11   2
  -1  -1  -8 205772. 5850.31   2
   1   1  -8 163505. 5709.14   2
   1   1  -7 121002. 4499.63   2
  -1  -1  -7 146349. 4720.04   2
  -1  -1  -6 848062. 10545.5   2
   1   1  -6 840118. 10812.9   2
   1   1  -5 99495.7 3390.08   2
  -1  -1  -5 92603.7 3187.73   2
  -1  -1  -4 350066. 5087.58   2
   1   1  -4 335726. 5497.01   2
   1   1  -3 404316. 5074.83   2
  -1  -1  -3 421766. 4034.10   2
   1   1  -2 447543. 4329.22   2
  -1   1   2 431452. 4483.90   1
  -1   1   1 584599. 4731.64   1
   1   1  -1 599464. 3769.27   2
   1   1  -1 589693. 5810.69   1
  -1   1   0 23736.0 967.683   1
   1   1   0 19512.1 1067.56   1
  -1   1  -1 580610. 4091.76   1
   1   1   1 589526. 5633.96   1
  -1  -1   2 439050. 5135.17   3
  -1   1  -2 435111. 2901.10   3
   1   1   2 440831. 4863.55   1
  -1   1  -2 429939. 3731.64   1
   1   1   3 405712. 4841.07   1
  -1  -1   3 406471. 5135.17   3
  -1   1  -3 394778. 3040.79   3
  -1   1  -3 402931. 3969.30   1
   1   1   4 340934. 4742.99   1
  -1  -1   4 349903. 5085.58   3
  -1   1  -4 341181. 3302.93   3
   1  -1  -5 107435. 3198.44   2
  -1  -1   5 107501. 3055.75   3
   1   1   5 98545.2 2732.75   1
   1  -1  -6 862725. 9375.18   2
   1  -1  -7 124360. 3848.56   2
   1  -1  -8 167146. 4746.20   2
  -1   1  -8 148915. 5122.64   2
   1  -1  -9 69994.2 3265.49   2
  -1   1  -9 62259.2 3548.82   2
  -1   1 -10 48730.4 3267.57   2
   1  -1 -10 53634.8 3042.50   2
   1  -1 -11 14934.8 1823.72   2
  -1   1 -11 12325.6 1838.29   2
  -1   1 -12 44719.6 3415.48   2
   1  -1 -12 45955.9 3289.09   2
  -1   1 -13 23393.1 2576.58   2
   1  -1 -13 29396.5 3066.03   2
  -1   1 -14 22262.2 2658.61   2
   1  -1 -14 39051.5 4007.27   2
   1  -1 -15 47214.6 4523.11   2
  -1   1 -15 45359.1 3779.66   2
  -1   1 -16 163292. 7275.64   2
   1  -1 -16 156386. 8430.89   2
   1  -1 -17 3205.79 1745.14   2
  -1   1 -17 2158.48 1360.61   2
   1  -1 -18 160164. 8440.87   2
  -1  -1  18 141166. 5039.43   4
   1   1  18 150113. 6172.35   4
   1   1  19 14682.2 2181.34   4
  -1  -1  19 14212.3 1789.94   7
  -1  -1  19 13616.2 1722.70   4
   1  -1 -19 14012.9 2827.89   2
  -1  -1  20 70320.6 3753.60   4
  -1  -1  20 74810.0 3754.40   7
   1  -1 -20 82426.4 6073.54   2
   1   1  20 76739.6 4557.30   4
   1   1  21 3422.54 1190.51   4
  -1  -1  21 4093.68 1072.03   4
   1   1  22 9818.25 1863.36   4
  -1  -1  22 9301.57 1522.82   4
  -1  -1  23 7643.72 1276.05   4
   1   1  23 2736.03 1164.11   4
   1   1  24 1683.62 991.934   4
  -1  -1  24 1124.13 704.517   4
  -1  -1  25 3731.23 1053.53   4
  -1  -1  26 2070.86 805.037   4
  -1  -1  27 2845.97 860.103   4
  -1  -1  28 8805.07 1215.48   4
  -1  -1  28 8598.67 1336.19   6
  -1  -1  29 190.087 500.776   6
  -1  -1  29 289.282 493.096   4
  -1  -1  30 20762.0 1505.79   6
  -1   2  29 1830.78 589.483   6
  -1  -2 -28 2640.36 863.060   5
   1  -2  28 5188.09 1064.21   6
   1  -2  28 3478.22 818.791   4
  -1   2  28 2881.63 724.294   6
  -1  -2 -27 8269.52 1365.33   5
  -1   2  27 10846.9 1409.27   6
   1  -2  27 10867.7 1402.46   4
  -1   2  26 9143.95 1442.69   6
  -1  -2 -26 9391.59 1593.26   5
   1  -2  26 11385.7 1540.74   4
  -1  -2 -25 20049.8 2411.30   5
  -1   2  25 20223.0 2333.99   6
   1  -2  25 23721.6 2282.96   4
   1  -2  24 27364.6 2468.96   4
  -1   2  24 25986.6 2750.55   6
   1  -2  23 65537.8 3717.01   4
  -1   2  23 57387.0 4250.96   6
   1  -2  22 8405.93 1521.78   4
  -1   2  22 5974.30 1668.80   6
  -1   2  22 8277.42 1661.38   4
  -1   2  21 18094.5 2674.81   6
   1  -2  21 15544.4 2032.87   4
  -1   2  21 16620.2 2291.99   4
  -1   2  21 18660.8 2235.72   7
   1  -2  20 9538.27 1516.85   4
  -1   2  20 11593.9 2238.01   6
  -1   2  20 12535.7 1926.64   7
  -1   2  20 10111.9 1805.75   4
  -1   2  19 1500.75 1061.24   4
  -1   2  19 1720.32 1032.05   7
   1  -2  19 1016.04 966.430   4
  -1   2  19 1912.93 1301.10   6
  -1  -2 -19 967.163 1926.82   2
   1   2 -19 1765.85 1753.19   2
  -1   2  18 10538.3 1854.58   4
  -1  -2 -18 11358.5 2275.01   2
  -1   2  18 10574.7 1805.64   7
   1  -2  18 11231.6 1641.27   4
  -1   2  18 10457.1 2235.36   6
   1   2 -18 12115.9 2708.31   2
  -1   2  17 15116.5 2568.54   6
  -1   2  17 15438.6 2170.91   7
  -1   2  17 11686.8 2126.50   4
   1   2 -17 18268.5 2835.40   2
  -1  -2 -17 15161.5 2297.70   2
  -1  -2 -16 1982.04 1110.32   2
   1   2 -16 3962.38 1510.70   2
  -1  -2 -15 43186.3 3494.53   2
   1   2 -15 45779.5 3764.15   2
  -1  -2 -14 35754.7 3109.11   2
   1   2 -14 36199.9 3240.32   2
   1   2 -13 196369. 7016.92   2
  -1  -2 -13 201582. 6715.38   2
  -1  -2 -12 142796. 5527.62   2
   1   2 -12 133261. 5614.51   2
   1   2 -11 218767. 6850.34   2
  -1  -2 -11 236025. 6947.09   2
   1   2 -10 67653.6 3714.15   2
  -1  -2 -10 83211.6 4152.57   2
   1   2  -9 77162.4 3773.59   2
  -1  -2  -9 95741.5 4334.92   2
  -1  -2  -8 22552.7 2208.25   2
   1   2  -8 19823.9 1899.05   2
   1   2  -7 33673.3 2300.69   2
  -1  -2  -7 43315.3 2865.77   2
   1   2  -6 56473.3 2671.54   2
  -1  -2  -6 75127.4 3712.39   2
  -1  -2  -5 81602.8 3518.54   2
  -1   2   5 76801.9 2884.88   1
  -1   2   4 118511. 3416.70   1
   1   2  -4 107663. 3006.00   2
   1   2  -4 115992. 3840.71   1
  -1  -2  -4 119724. 3789.70   2
   1   2  -3 828171. 9628.42   1
  -1   2   3 839444. 8541.94   1
  -1  -2  -2 5810.22 1200.78   3
   1   2  -2 3241.46 844.234   1
  -1   2   2 3991.87 775.178   1
  -1   2   1 284330. 4614.84   1
   1   2  -1 279964. 5262.35   1
  -1  -2  -1 292562. 5503.40   3
   1   2   0 78731.8 3049.58   1
  -1  -2   0 78242.0 3014.72   3
  -1   2   0 72698.7 2383.03   1
   1   2   1 293142. 5248.33   1
  -1   2  -1 283455. 4418.64   1
  -1  -2   2 122.985 529.995   3
   1   2   2 1019.55 683.334   1
  -1   2  -2 142.513 523.209   1
   1   2   3 827999. 8932.80   1
  -1  -2   3 835435. 8380.55   3
  -1   2  -3 828115. 8178.40   1
  -1  -2   4 131759. 3424.04   3
   1   2   4 126318. 3626.45   1
  -1   2  -4 127197. 3320.53   1
  -1   2  -5 74228.7 2728.06   1
  -1  -2   5 76760.5 2748.83   3
   1  -2  -5 74096.8 3016.64   2
   1   2   5 74302.8 2900.90   1
  -1  -2   6 60105.7 2593.27   3
   1  -2  -6 59822.4 2806.25   2
   1   2   6 58434.3 2643.33   1
  -1   2  -6 58818.4 2650.42   1
   1  -2  -7 35410.5 2239.27   2
   1   2   7 36038.4 2185.84   1
   1   2   8 24678.0 1917.64   1
   1  -2  -8 23564.9 1964.22   2
   1  -2  -9 86195.8 3845.09   2
   1  -2 -10 78980.3 3832.90   2
   1  -2 -11 215162. 6665.45   2
   1  -2 -12 130036. 5493.03   2
   1  -2 -13 202978. 7274.03   2
   1  -2 -14 37272.6 3528.83   2
   1  -2 -15 47333.6 4403.76   2
   1  -2 -16 2254.30 1492.92   2
  -1  -2  17 17617.8 1815.19   4
   1  -2 -17 18154.0 3427.01   2
   1   2  17 13296.5 1971.82   4
  -1  -2  18 12599.4 1617.81   4
   1   2  18 11246.5 2058.83   4
   1   2  19 629.228 1389.86   4
   1  -2 -19-1271.85 2123.28   2
  -1  -2  19 1054.53 740.721   4
  -1  -2  20 10591.7 1581.33   4
  -1  -2  21 14256.8 1817.60   4
  -1  -2  22 7303.48 1386.85   4
  -1  -2  23 57415.5 3429.35   4
  -1  -2  24 31035.4 2491.65   4
  -1  -2  25 22685.5 2087.84   4
  -1  -2  26 10713.5 1450.09   4
  -1  -2  27 10667.0 1384.63   4
  -1  -2  28 2712.95 719.551   4
  -1  -2  29 2204.01 694.731   6
   1  -2 -29 1080.60 599.510   5
  -1  -2  29 2527.86 695.818   4
  -1  -2  30 493.219 428.455   4
  -1  -2  30 918.025 569.951   6
   1  -3  28 1480.61 681.465   4
  -1  -3 -28 1140.01 690.480   5
  -1   3  28 1543.36 584.643   6
  -1   3  27 4329.72 882.166   6
  -1  -3 -27 4440.95 1104.52   5
   1  -3  27 5592.64 967.872   4
   1  -3  26 229.086 678.398   4
  -1  -3 -26 799.839 860.867   5
  -1   3  26 791.709 576.032   6
  -1  -3 -25-189.982 835.198   5
   1  -3  25-2033.55 888.518   4
  -1   3  25-658.906 840.859   6
  -1  -3 -24 3328.83 1271.61   5
  -1   3  24 2649.34 1071.13   6
   1  -3  24 1524.91 961.772   4
  -1   3  23 1855.61 1112.68   6
   1  -3  23 3572.91 1056.97   4
  -1   3  22 19181.0 2703.80   6
   1  -3  22 24621.2 2380.62   4
  -1   3  21 13186.3 2337.98   6
   1  -3  21 13697.0 1811.02   4
   1  -3  20 23970.7 2327.92   4
  -1   3  20 18674.2 2774.82   6
  -1   3  19 37242.1 3825.50   6
   1  -3  19 36158.6 2810.99   4
   1  -3  18 37123.3 2802.02   4
   1   3 -18 35600.1 4762.27   1
  -1   3  18 36007.8 3753.05   6
  -1   3  17 61476.1 4680.19   6
  -1   3  17 55831.3 3882.00   7
   1  -3  17 56555.9 3346.28   4
  -1   3  16 51980.2 3737.23   7
  -1   3  16 54774.1 4363.48   6
   1  -3  16 57890.9 3321.06   4
   1   3 -14 20778.5 2772.40   2
   1   3 -13 50014.3 4039.53   2
   1   3 -12 14784.7 2235.95   2
   1   3 -10 11787.2 2116.24   1
   1   3  -9 74272.4 4739.70   1
  -1  -3  -9 84535.7 4362.66   2
   1   3  -8 170031. 6658.67   1
  -1  -3  -8 173742. 6032.89   2
  -1  -3  -7 90048.9 4178.94   2
  -1   3   7 102016. 4136.72   1
   1   3  -7 97717.2 4742.25   1
  -1  -3  -6 24165.9 2076.74   2
  -1   3   6 26030.9 2037.40   1
   1   3  -6 26948.2 2424.43   1
  -1   3   5 320675. 6726.45   1
   1   3  -5 311111. 7506.63   1
  -1   3   4 331394. 6473.57   1
   1   3  -4 331111. 7414.77   1
  -1  -3  -3 279527. 6662.23   3
  -1   3   3 262728. 5679.62   1
   1   3  -3 269606. 6508.08   1
   1   3  -2 45498.6 2742.73   1
  -1   3   2 43615.8 2339.27   1
  -1  -3  -2 47600.8 2783.22   3
  -1  -3  -1 39726.9 2418.12   3
  -1   3   1 36688.5 2050.94   1
   1   3  -1 38172.9 2412.01   1
  -1   3   0 1749.61 1018.08   1
  -1  -3   0 4474.14 1083.29   3
   1   3   0 4596.65 1292.99   1
   1   3   1 39469.2 2355.08   1
  -1   3  -1 38426.6 2082.28   1
  -1  -3   1 43355.0 2453.77   3
  -1   3  -2 44953.9 2320.31   1
   1   3   2 44214.3 2522.52   1
  -1  -3   2 42695.7 2305.23   3
   1   3   3 267563. 6115.49   1
  -1   3  -3 269463. 5567.76   1
  -1  -3   3 268680. 5474.50   3
   1   3   4 305852. 6679.37   1
  -1   3  -4 316271. 6388.16   1
  -1  -3   4 316968. 6000.37   3
  -1   3  -5 305098. 6634.23   1
  -1  -3   5 310717. 6148.42   3
   1   3   5 304209. 6868.59   1
   1  -3  -5 313636. 7017.93   2
  -1  -3   6 31839.4 2087.83   3
   1   3   6 32261.1 2343.45   1
  -1   3  -6 31296.7 2319.57   1
   1  -3  -6 31490.8 2360.46   2
  -1   3  -7 89741.2 3976.36   1
   1  -3  -7 89558.7 3915.31   2
   1   3   7 85356.9 3750.49   1
  -1   3  -8 165674. 5707.95   1
   1   3   8 166809. 5466.09   1
   1  -3  -8 164405. 5415.84   2
   1  -3  -9 78474.1 3996.44   2
  -1   3  -9 69365.3 3933.71   1
   1   3   9 78041.0 3887.66   1
   1  -3 -10 8018.95 1467.97   2
  -1   3 -10 7022.70 1547.66   1
   1  -3 -11 33166.1 2879.14   2
  -1   3 -11 27411.1 2858.52   1
  -1   3 -12 14115.6 2196.54   1
   1  -3 -12 18166.4 2345.29   2
  -1   3 -13 46218.9 3904.74   1
   1  -3 -13 54459.0 4050.68   2
  -1   3 -14 15982.2 2535.36   1
   1  -3 -14 17912.7 2603.25   2
  -1   3 -15 45287.1 4164.93   1
   1  -3 -15 50386.1 4622.27   2
   1  -3 -16 60240.6 5589.45   2
  -1  -3  16 50819.3 3132.03   4
   1  -3 -17 60769.8 6153.95   2
  -1  -3  17 52797.2 3244.20   4
   1  -3 -18 41920.7 5424.35   2
  -1  -3  18 39650.2 2823.21   4
  -1  -3  19 38507.6 2819.43   4
  -1  -3  20 19604.3 2103.28   4
  -1  -3  21 12857.5 1783.34   4
  -1  -3  22 19974.8 2135.70   4
  -1  -3  23 937.274 807.046   4
  -1  -3  24 2933.99 950.573   4
  -1  -3  25-853.297 643.655   4
  -1  -3  26 1231.10 663.906   4
  -1  -3  27 5151.40 999.266   4
  -1  -3  28 2282.56 658.711   4
  -1  -3  29 6672.86 869.806   4
  -1  -3  29 6619.24 955.568   6
  -1  -4 -28 1989.10 652.120   5
  -1  -4 -27 2159.39 807.874   5
  -1   4  27 2234.86 581.627   6
  -1  -4 -26 7075.22 1310.08   5
  -1   4  26 8050.09 1110.92   6
   1  -4  25 6711.15 1096.27   4
  -1  -4 -25 4817.99 1236.73   5
  -1   4  25 5093.81 1052.67   6
  -1   4  24 30758.3 2505.07   6
  -1  -4 -24 26683.5 2816.34   5
  -1   4  23 712.096 869.773   6
   1  -4  23 361.180 981.726   4
  -1   4  22 33186.5 3053.39   6
   1  -4  22 36121.4 2673.94   4
  -1  -4 -22 31744.4 3378.33   5
  -1   4  21-1058.98 1164.26   6
   1  -4  21-574.007 1057.18   4
   1  -4  20 732.116 774.862   4
  -1   4  20 1390.02 1080.78   6
  -1   4  19 11265.5 2168.67   6
   1  -4  19 14828.8 1917.95   4
  -1   4  18 2562.55 1372.52   6
   1  -4  18 5120.94 1282.26   4
   1  -4  17 10439.4 1541.79   4
  -1   4  17 7443.92 1804.72   6
   1  -4  16 19397.7 2087.07   4
  -1   4  16 17933.7 2599.86   6
   1   4 -16 17746.3 3522.47   1
   1   4 -15 45891.6 5193.74   1
  -1   4  15 49010.5 3943.28   6
   1  -4  15 40395.2 2980.37   4
   1   4 -14 116964. 7924.21   1
  -1   4  14 113612. 5684.87   6
   1  -4  14 95939.6 4466.40   4
   1   4 -13 17409.8 3227.89   1
  -1   4  13 8345.05 1717.08   6
   1   4 -12 97059.7 6696.97   1
   1   4 -11 29551.2 3722.01   1
   1   4 -10 45022.2 4266.85   1
   1   4  -9 36636.6 3718.33   1
   1   4  -8 47402.1 3935.77   1
  -1   4   8 46313.1 3219.90   1
  -1   4   7 1160.58 687.403   1
   1   4  -7 1065.91 938.513   1
  -1  -4  -6 11393.7 1799.99   3
   1   4  -6 11325.6 1912.24   1
  -1   4   6 10327.2 1506.98   1
   1   4  -5 42706.5 3276.46   1
  -1  -4  -5 40583.5 3125.42   3
  -1   4   5 42954.5 2802.50   1
   1   4  -4 31410.6 2760.38   1
  -1  -4  -4 33162.8 2808.58   3
  -1   4   4 31661.8 2370.76   1
  -1  -4  -3 115733. 4913.51   3
   1   4  -3 110507. 4890.94   1
  -1   4   3 112085. 4349.92   1
   1   4  -2 388164. 8711.44   1
  -1   4   2 387093. 7843.25   1
  -1   4   1 207471. 5993.39   1
  -1  -4  -1 180081. 5846.38   3
  -1   4   0 346299. 7241.24   1
   1   4   0 357609. 8133.50   1
  -1  -4   0 350385. 7716.74   3
  -1   4  -1 219124. 6058.90   1
   1   4   1 227713. 6517.90   1
   1   4   2 413104. 8674.51   1
  -1   4  -2 406807. 7980.39   1
  -1  -4   2 410778. 7812.72   3
  -1   4  -3 106314. 4256.28   1
  -1  -4   3 93616.6 3673.19   3
   1   4   4 28551.0 2438.84   1
  -1   4  -4 29835.1 2346.75   1
  -1  -4   4 30350.2 2160.79   3
  -1  -4   5 48470.9 2801.66   3
   1  -4  -5 48380.3 3214.42   2
   1   4   5 47359.9 3151.73   1
  -1   4  -5 47473.6 3053.82   1
   1   4   6 12971.9 1747.92   1
  -1   4  -6 10496.1 1641.01   1
   1  -4  -6 12221.8 1789.99   2
   1  -4  -7 1726.83 995.927   2
   1   4   7 880.913 758.250   1
  -1   4  -7 690.418 825.340   1
   1  -4  -8 50492.5 3499.10   2
   1   4   8 47058.1 3352.72   1
  -1   4  -8 45658.5 3580.04   1
  -1   4  -9 37780.1 3411.13   1
   1   4   9 42173.2 3242.35   1
   1  -4  -9 44793.2 3463.87   2
   1  -4 -10 50570.8 3745.21   2
   1   4  10 49971.0 3599.91   1
  -1   4 -10 43975.5 3772.97   1
   1  -4 -11 32346.4 3088.30   2
  -1   4 -11 27750.4 3179.69   1
  -1   4 -12 90852.9 5723.62   1
   1  -4 -12 97831.2 5547.39   2
  -1  -4  13 15440.4 2005.18   4
  -1   4 -13 18336.4 2780.98   1
   1  -4 -14 116194. 6648.62   2
  -1  -4  14 99622.8 4748.14   4
   1  -4 -15 51381.5 5299.58   2
  -1  -4  15 40390.3 3102.92   4
   1  -4 -16 20052.2 4049.68   2
  -1  -4  16 18650.3 2157.84   4
  -1  -4  17 9682.02 1639.41   4
  -1  -4  18 4909.54 1282.26   4
  -1  -4  19 17587.0 2053.68   4
  -1  -4  20 1802.02 868.460   4
  -1  -4  21 1344.02 858.988   4
  -1  -4  22 37753.4 2752.24   4
  -1  -4  23 972.826 859.936   4
  -1  -4  24 32995.3 2413.38   4
  -1  -4  25 5102.82 1039.63   4
  -1  -4  26 13040.5 1385.25   4
   1  -4 -27 1857.23 758.171   5
  -1  -4  27 2839.69 719.655   4
   1  -4 -28 642.857 554.447   5
  -1  -4  28 3470.70 659.386   4
  -1  -5 -26 2032.31 689.144   5
  -1   5  25 1413.91 595.209   6
  -1  -5 -25 625.203 634.849   5
  -1  -5 -24 6306.15 1300.84   5
  -1   5  24 8246.46 1138.75   6
  -1   5  23 5789.97 1113.51   6
   1  -5  23 6417.73 1148.70   4
  -1  -5 -23 4261.09 1254.17   5
   1  -5  22 1120.77 722.611   4
  -1  -5 -22-86.0549 1084.44   5
  -1   5  22-283.883 976.594   6
   1  -5  21 48631.2 2889.34   4
  -1  -5 -21 37533.2 3612.37   5
  -1   5  21 42835.5 3227.15   6
   1  -5  20-358.562 1215.44   4
  -1  -5 -20 1370.58 1160.06   5
  -1   5  20-1746.88 1403.07   6
  -1   5  19 11034.1 1978.62   6
  -1  -5 -19 10276.7 2238.30   5
   1  -5  19 12383.2 1692.19   4
  -1   5  18 209.222 949.388   6
  -1  -5 -18 715.576 1225.83   5
   1  -5  18 800.814 898.737   4
  -1   5  17 35717.7 3382.39   6
   1  -5  17 37442.4 2837.59   4
   1  -5  16 6.66717 1004.44   4
  -1   5  16 2465.51 1274.44   6
  -1   5  15 37487.5 3517.05   6
   1  -5  15 37734.3 3016.38   4
   1  -5  14 3380.92 1196.78   4
  -1   5  14 3587.89 1323.20   6
   1   5 -13 5020.32 2037.22   1
  -1   5  13 3231.10 1288.76   6
  -1  -5 -13 2888.91 1558.76   3
  -1   5  12 12979.8 1958.22   6
   1  -5  12 12808.9 1922.94   4
   1   5 -12 16660.2 3461.03   1
  -1  -5 -12 9950.18 2562.89   3
  -1  -5 -11 3585.43 1831.74   3
   1   5 -11 5207.07 2346.98   1
  -1   5  11 3387.65 1164.72   6
  -1   5  10 19636.4 2290.25   6
  -1  -5 -10 18079.7 2941.05   3
   1   5 -10 17899.4 3277.23   1
  -1   5   9 76327.1 4159.37   6
   1   5  -9 80936.2 6122.99   1
  -1  -5  -9 70861.8 5177.15   3
   1   5  -8 3092.77 1626.92   1
  -1  -5  -8 4939.86 1593.22   3
  -1   5   8 2631.78 1141.23   1
  -1   5   7 147514. 6039.12   1
  -1  -5  -7 140003. 6742.03   3
   1   5  -7 159899. 7707.67   1
  -1   5   6 4361.24 1208.64   1
   1   5  -6 5557.42 1664.49   1
  -1  -5  -6 4836.71 1452.74   3
   1   5  -5 43045.6 3721.11   1
  -1  -5  -5 40114.9 3315.87   3
  -1   5   5 40587.6 3074.38   1
  -1  -5  -4 23034.4 2520.97   3
   1   5  -4 26943.9 2876.91   1
  -1   5   4 25099.8 2456.65   1
  -1   5   3 93361.3 4503.41   1
   1   5  -3 96181.2 5084.10   1
  -1  -5  -3 95563.4 4963.74   3
  -1   5   2 41764.0 3057.46   1
   1   5  -2 51178.5 3820.34   1
  -1  -5  -2 41740.6 3229.47   3
  -1   5   1 11300.2 1724.10   1
  -1  -5  -1 7736.19 1595.24   3
   1   5  -1 14724.1 2239.17   1
  -1   5   0 2787.84 1143.67   1
  -1  -5   0 2915.35 1266.77   3
   1   5   0 3225.68 1272.23   1
   1   5   1 9993.30 1829.56   1
  -1   5  -1 13074.3 2094.61   1
   1   5   2 38495.9 3173.00   1
  -1   5  -2 43537.2 3298.04   1
   1   5   3 90109.8 4726.80   1
  -1   5  -3 90215.9 4575.18   1
  -1   5  -4 22534.0 2485.68   1
   1  -5  -4 23664.4 2799.60   2
   1   5   4 25909.5 2701.22   1
   1   5   5 42171.1 3343.61   1
  -1   5  -5 42166.7 3351.86   1
   1  -5  -5 44967.8 3475.58   2
   1   5   6 5057.86 1427.18   1
  -1   5  -6 5416.72 1504.35   1
   1  -5  -6 6489.65 1649.71   2
  -1   5  -7 150587. 6674.22   1
   1   5   7 146918. 6225.34   1
  -1   5  -8 2621.95 1160.66   1
   1   5   8 1086.24 955.167   1
   1  -5  -8 3956.61 1432.22   2
   1   5   9 80373.7 4898.87   1
  -1   5  -9 69771.2 4917.61   1
   1  -5  -9 83428.3 5032.16   2
  -1  -5   9 77210.9 4254.31   4
  -1   5 -10 16697.8 2661.91   1
   1   5  10 17401.6 2469.99   1
  -1  -5  10 17720.0 2220.80   4
  -1  -5  11 2784.39 1117.21   4
   1   5  11 5313.29 1724.73   1
  -1  -5  12 14756.3 2098.66   4
  -1  -5  13 2353.12 1298.76   4
  -1  -5  14 3040.32 1241.38   4
  -1  -5  15 39009.1 3192.39   4
  -1  -5  16 431.152 911.304   4
  -1  -5  17 32837.8 2819.79   4
  -1  -5  18 63.4305 932.497   4
  -1  -5  19 11835.6 1716.20   4
  -1  -5  20 1195.82 853.059   4
  -1  -5  21 47179.7 3000.25   4
  -1  -5  22-83.3851 712.571   4
  -1  -5  23 5974.80 1090.17   4
  -1  -5  24 8897.63 1196.94   4
   1  -5 -25 644.002 610.816   5
  -1  -5  25 1858.00 633.335   4
  -1  -5  26 3078.17 648.407   4
   1  -5 -26 543.541 499.140   5
  -1  -6 -24 5477.96 899.173   5
  -1   6  23 431.491 451.850   6
  -1  -6 -23 26.1777 542.791   5
  -1   6  22 6508.46 1001.09   6
  -1  -6 -22 4484.95 1254.57   5
  -1   6  21 2055.75 856.861   6
  -1  -6 -21 2512.30 979.684   5
  -1   6  20 2542.23 924.183   6
   1  -6  20 1925.03 831.055   4
  -1  -6 -20 94.3051 865.590   5
  -1   6  19 5526.80 1232.88   6
   1  -6  19 6075.13 1120.26   4
  -1   6  18 510.275 865.800   6
  -1  -6 -18 721.571 990.013   5
   1  -6  18-79.4427 759.010   4
   1  -6  17 9414.94 1509.77   4
  -1  -6 -17 6278.23 1643.66   5
  -1   6  17 8430.56 1617.97   6
  -1   6  16 9804.69 1777.87   6
   1  -6  16 10530.7 1657.24   4
  -1  -6 -16 7417.49 1774.34   5
  -1   6  15 9749.51 1823.84   6
   1  -6  15 9372.18 1650.57   4
  -1  -6 -15 6313.93 1745.58   5
  -1   6  14 94227.4 4986.36   6
   1  -6  14 92421.1 4579.70   4
   1  -6  13 7548.99 1609.06   4
  -1  -6 -13 5129.28 1533.61   5
  -1   6  13 3526.39 1278.97   6
  -1   6  12 64695.9 4084.67   6
   1  -6  12 65759.8 4075.77   4
   1  -6  11-1965.97 1957.05   4
  -1   6  11 3182.23 1188.64   6
  -1   6  10 20888.4 2346.53   6
   1  -6  10 25858.3 2826.97   4
  -1   6   9 5747.25 1363.02   6
   1  -6   9 7166.97 1684.36   4
   1   6  -9 5651.34 2147.70   1
  -1   6   8 14948.8 1957.78   6
  -1   6   8 15612.3 2379.53   1
   1   6  -8 16246.4 2922.16   1
  -1   6   7 266.077 856.745   6
  -1   6   7 390.830 1081.28   1
   1   6  -7 711.804 1246.95   1
  -1   6   6 11761.1 1710.86   6
  -1   6   6 10772.9 2018.33   1
   1   6  -6 13962.7 2700.78   1
  -1   6   5 15977.9 1945.66   6
  -1   6   5 14342.7 2291.40   1
   1   6  -5 18784.5 2970.52   1
  -1   6   4 12789.4 2248.22   1
  -1   6   4 9368.58 1584.45   6
   1   6  -4 14309.5 2608.09   1
   1   6  -4 12464.0 1932.83   6
   1   6  -3 69100.7 5146.41   1
   1   6  -3 57606.3 3736.90   6
  -1   6   3 75529.8 4676.09   1
  -1   6   3 61247.6 3572.40   6
   1   6  -2 108055. 5987.84   1
  -1   6   2 106874. 5483.93   1
  -1   6   2 124837. 4915.91   6
  -1   6   1 92432.3 5279.75   1
   1   6  -1 90288.2 5533.98   1
   1   6   0 105150. 5742.04   1
  -1   6   0 119500. 4656.37   6
  -1   6   0 120667. 5859.28   1
  -1   6  -1 90907.4 5377.86   1
   1   6   1 86979.5 5310.16   1
  -1   6  -2 110973. 5811.65   1
  -1   6  -2 125465. 4869.22   6
   1   6   2 107437. 5752.12   1
  -1   6  -3 63966.1 3544.68   6
   1   6   3 76292.9 5057.33   1
  -1   6  -3 68248.5 4817.72   1
  -1   6  -4 13649.6 2420.40   1
   1   6   4 16002.5 2550.60   1
  -1   6  -4 12357.9 1746.66   6
  -1   6  -5 15523.6 2697.14   1
   1   6   5 15010.6 2423.25   1
  -1   6  -5 16537.7 1978.04   6
  -1  -6   6 11673.4 1893.65   4
  -1   6  -6 13009.9 1801.44   6
   1   6   6 11646.3 2113.01   1
  -1   6  -6 10226.0 2296.91   1
  -1   6  -7 582.668 869.362   6
  -1  -6   7-229.317 922.328   4
  -1   6  -7 81.7668 1839.08   1
   1   6   7-456.675 1147.59   1
   1   6   8 14564.5 2379.65   1
  -1  -6   8 16894.8 2311.05   4
  -1  -6   9 3792.89 1347.66   4
   1   6   9 3205.13 1525.30   1
  -1  -6  10 23664.2 2732.75   4
  -1  -6  11 1749.07 1156.01   4
  -1  -6  12 63874.6 4296.88   4
  -1  -6  13 5753.07 1705.16   4
  -1  -6  14 90782.1 4908.89   4
  -1  -6  15 7646.29 1637.10   4
  -1  -6  16 9928.02 1718.65   4
  -1  -6  17 8752.16 1523.24   4
  -1  -6  18 2534.49 964.761   4
  -1  -6  19 6629.94 1271.46   4
  -1  -6  20 3139.44 894.371   4
  -1  -6  21 2742.80 854.922   4
   1  -6 -21 309.448 883.266   5
   1  -6 -22 1983.29 1032.63   5
  -1  -6  22 11702.1 1330.65   4
   1  -6 -23 140.605 631.442   5
  -1  -6  23-214.008 498.741   4
  -1  -6  24 11896.4 1129.66   4
  -1   7  20 111.827 474.242   6
  -1   7  19 3732.21 820.284   6
  -1   7  18 583.021 630.973   6
  -1   7  17 4220.08 1020.74   6
  -1   7  16 979.806 764.920   6
  -1   7  15 7720.52 1387.08   6
  -1   7  14 541.156 830.188   6
  -1   7  13 443.204 787.566   6
   1  -7  13 158.491 949.256   4
   1  -7  12 1730.79 1046.58   4
  -1   7  12 1693.82 935.887   6
   1  -7  11-406.541 1041.93   4
  -1   7  11-134.536 804.260   6
   1  -7  10-2131.90 1484.77   4
  -1   7  10 301.611 855.271   6
  -1   7   9 15954.6 1984.86   6
   1  -7   9 21739.5 2578.01   4
   1  -7   8 2936.18 1504.17   4
  -1   7   8 3215.76 1203.16   6
  -1   7   7 105726. 4831.23   6
   1  -7   7 127043. 5938.79   4
  -1   7   6 9494.89 1671.33   6
   1  -7   6 9651.16 2184.62   4
   1  -7   5 69543.7 4460.97   4
  -1   7   5 59460.5 3559.08   6
  -1   7   4 46535.7 3177.19   6
   1  -7   4 46813.4 3803.35   4
  -1   7   3 24935.6 2435.48   6
   1  -7   3 23695.1 2948.30   4
   1   7  -2 24116.6 2604.34   6
  -1   7   2 23679.4 2386.45   6
  -1   7   1 31707.3 2756.36   6
   1   7  -1 25671.7 2825.29   6
   1   7   0 32342.4 2924.19   6
  -1   7   0 35627.9 2867.67   6
  -1   7  -1 30226.9 2725.73   6
  -1   7  -2 24951.2 2492.30   6
  -1   7  -3 24022.9 2654.69   6
  -1  -7   4 52744.9 3951.69   4
  -1   7  -4 53359.9 3668.16   6
  -1  -7   5 60292.9 4177.08   4
  -1   7  -5 61839.4 3938.38   6
  -1  -7   6 7811.97 2009.23   4
  -1  -7   7 124722. 5932.64   4
  -1  -7   8 4561.87 1541.76   4
  -1  -7   9 19544.0 2542.16   4
  -1  -7  10 1893.90 1123.56   4
  -1  -7  11-120.202 1000.58   4
  -1  -7  12 1527.84 1145.15   4
  -1  -7  13-879.167 1106.68   4
  -1  -7  14 750.482 895.772   4
  -1  -7  15 10608.1 1645.56   4
  -1  -7  16 770.870 741.979   4
  -1  -7  17 7245.66 1229.39   4
  -1  -7  18 3442.40 894.302   4
  -1  -7  19 11879.4 1335.78   4
  -1  -7  20 2247.42 687.097   4
  -1  -7  21 5111.92 781.264   4
  -1   8  16 4103.59 777.688   6
  -1   8  15 1021.10 553.757   6
  -1   8  14 6626.97 1094.83   6
  -1   8  13 5899.21 1094.07   6
  -1   8  12 3051.71 870.254   6
  -1   8  11 3098.34 968.064   6
  -1   8  10-74.6750 678.518   6
  -1   8   9 2279.03 890.374   6
  -1   8   8 3171.35 964.396   6
  -1   8   7 3999.47 1043.18   6
  -1   8   6 165.097 745.635   6
  -1   8   5 3613.05 1102.76   6
  -1   8   4 7343.03 1412.14   6
  -1   8   3 11451.2 1733.65   6
   1  -8   3 12971.7 2245.38   4
  -1   8   2 14257.1 2059.59   6
   1  -8   2 12148.6 2295.67   4
   1  -8   1 27486.7 2970.87   4
  -1   8   1 22941.3 2531.31   6
   1  -8   0 43586.4 3446.53   4
  -1   8   0 34313.5 2873.88   6
  -1   8  -1 24682.8 2507.78   6
  -1  -8   2 16073.6 2409.11   4
  -1   8  -2 12673.2 1932.67   6
  -1   8  -3 11657.5 1845.22   6
  -1  -8   3 11899.7 2126.06   4
  -1  -8   4 6542.79 1645.93   4
  -1  -8   5 3772.07 1365.36   4
  -1  -8   6 86.8585 948.167   4
  -1  -8   7 4141.00 1321.08   4
  -1  -8   8 5277.41 1458.27   4
  -1  -8   9 2804.64 1157.38   4
  -1  -8  10-497.830 997.044   4
  -1  -8  11 3621.81 1159.32   4
  -1  -8  12 2992.40 973.055   4
  -1  -8  13 13238.7 1648.00   4
  -1  -8  14 14839.6 1632.48   4
  -1  -8  15 1643.32 734.556   4
  -1  -8  16 12564.2 1314.66   4
  -1  -8  17 1931.43 643.462   4
  -1  -8  18 1510.48 591.775   4
  -1   9  11-97.2807 584.546   6
  -1   9  10 1109.98 616.767   6
  -1   9   9 1293.48 729.501   6
  -1   9   8 4411.58 986.210   6
  -1   9   7 2992.45 905.441   6
  -1   9   6 9109.90 1355.32   6
  -1   9   5 10626.5 1513.07   6
  -1   9   4 8602.40 1411.12   6
  -1  -9  -3 6701.60 1307.17   4
  -1   9   3 7965.08 1363.56   6
  -1   9   2 10048.2 1514.54   6
  -1  -9  -2 6332.74 1393.47   4
  -1  -9  -1 2988.88 1246.44   4
  -1  -9   0 428.907 1105.10   4
  -1  -9   1 2444.95 1220.18   4
  -1  -9   2 6025.86 1431.19   4
  -1  -9   3 5643.95 1350.69   4
  -1  -9   4 5040.48 1321.00   4
  -1  -9   5 9211.60 1599.01   4
  -1  -9   6 13843.7 1746.20   4
  -1  -9   7 5661.31 1179.99   4
  -1  -9   8 6201.93 1198.35   4
  -1  -9   9 1601.05 745.716   4
  -1  -9  10 1647.93 713.706   4
  -1  -9  11 293.310 513.483   4
  -1  -9  12 975.343 518.480   4
  -2   0   0 462667. 6171.01   3
  -2   0  -1 9850.66 1084.68   3
  -2   0   1 21376.1 1537.09   3
  -2   0   2 143190. 3598.57   3
  -2   0  -2 146715. 3637.26   3
  -2   0   3 322699. 5554.84   3
  -2   0  -3 325182. 5470.86   3
   2   0  -3 315436. 5488.87   2
  -2   0  -4 58495.3 2449.25   3
  -2   0   4 58837.7 2506.81   3
   2   0  -4 57526.9 2449.18   2
   2   0  -5 88242.5 3133.50   2
  -2   0  -5 87961.8 3152.02   3
   2   0  -6 2439.01 773.501   2
  -2   0  -6 1921.83 679.194   3
  -2   0  -7 11646.0 1467.99   3
   2   0  -7 12303.4 1407.97   2
   2   0  -8 30828.6 2258.21   2
  -2   0  -8 31313.6 2424.67   3
   2   0  -9 69021.7 3524.73   2
   2   0 -10 91911.1 4318.44   2
   2   0 -11 198617. 6690.54   2
   2   0 -12 143404. 6152.39   2
   2   0 -13 26552.9 3216.96   2
   2   0 -14 261303. 10282.3   2
   2   0 -15-171.521 1740.67   2
   2   0 -16 15883.6 3158.43   2
  -2   0  17 33585.6 2702.43   4
  -2   0  17 32440.4 2416.86   7
   2   0 -17 40934.3 4620.06   2
  -2   0  18 1286.29 703.980   7
  -2   0  18 2375.37 995.212   4
   2   0 -19 32848.7 4044.28   2
  -2   0  19 26538.1 2325.76   7
  -2   0  19 28621.1 2515.53   4
   2   0  19 22884.5 2431.14   4
   2   0  20 5502.92 1414.31   4
  -2   0  20 7198.96 1417.88   4
  -2   0  20 5482.66 1229.64   7
   2   0  21 6466.23 1463.19   4
  -2   0  21 8696.78 1531.61   4
  -2   0  21 9350.09 1524.17   7
  -2   0  22 16446.8 2015.55   4
   2   0  22 16101.7 2141.58   4
  -2   0  22 18325.8 2032.96   7
  -2   0  23 16.5258 788.351   4
   2   0  23-1152.00 857.988   4
  -2   0  23-226.435 780.027   7
  -2   0  24 60307.9 4009.75   6
  -2   0  24 55653.7 3394.99   7
  -2   0  24 54194.1 3309.68   4
  -2   0  25 604.824 708.425   4
  -2   0  25 417.207 702.613   6
  -2   0  25 764.468 795.295   7
  -2   0  26 27067.6 2461.84   6
  -2   0  26 27330.3 2168.31   4
  -2   0  26 27566.0 2248.26   7
  -2   0  27 7222.53 1256.07   6
  -2   0  27 6921.05 1121.62   4
  -2   0  28 7274.39 1116.49   6
  -2   0  29 3313.30 757.502   6
  -2   0  30 1051.02 447.695   6
  -2   1  30 143.951 375.370   6
  -2   1  29 3766.41 743.024   6
  -2   1  28-41.2088 539.994   6
  -2   1  27 9552.20 1382.32   6
  -2   1  26 17952.9 2017.35   6
  -2  -1 -25 1211.11 760.098   5
  -2   1  25 964.739 837.705   6
  -2   1  25 291.186 695.979   7
  -2   1  25 510.838 647.172   4
  -2   1  24 10714.1 1891.71   6
  -2  -1 -24 12315.6 1733.54   5
  -2   1  24 9370.63 1538.67   7
  -2   1  24 8033.69 1421.42   4
   2  -1  24 11147.5 1581.39   4
   2  -1  23 3120.05 1057.92   4
  -2   1  23 2719.99 1064.90   4
  -2   1  23 4125.39 1363.28   6
  -2   1  23 2443.71 1006.55   7
  -2  -1 -23 4915.63 1275.29   5
  -2  -1 -22 9585.12 1719.53   5
   2  -1  22 8761.73 1496.63   4
  -2   1  22 8676.40 1973.20   6
  -2   1  22 8728.12 1521.51   7
  -2   1  22 9277.30 1685.79   4
  -2   1  21 17230.6 2702.21   6
  -2  -1 -21 20500.7 2452.30   5
  -2   1  21 19433.8 2310.51   4
  -2   1  21 17036.6 1984.30   7
  -2   1  20 7976.54 1613.77   4
  -2   1  20 6732.85 1768.91   6
  -2  -1 -20 5754.12 1490.35   5
  -2   1  20 6430.83 1285.81   7
  -2   1  19 43077.8 3393.94   4
  -2  -1 -19 45250.4 3850.84   5
  -2   1  19 46802.8 3043.58   7
   2   1 -19 49747.1 4764.50   2
  -2   1  18 6930.02 1419.95   4
   2   1 -18 8451.80 2462.77   2
  -2  -1 -18 8720.04 1929.74   5
  -2   1  18 7678.07 1395.68   7
  -2   1  17 32810.5 2924.17   4
   2   1 -17 41855.4 4277.50   2
  -2   1  17 37738.3 2660.39   7
   2   1 -16 9892.02 2361.66   2
   2   1 -15 70022.5 5147.30   2
   2   1 -14 3156.11 1720.62   2
   2   1 -13 12756.1 2464.34   2
   2   1 -12 211586. 8525.58   2
   2   1 -11 51492.3 4073.52   2
   2   1 -10 279635. 8543.74   2
   2   1  -9 278462. 7926.49   2
   2   1  -8 119765. 4600.04   2
  -2  -1  -7 230825. 6473.58   3
   2   1  -7 202165. 5345.65   2
  -2  -1  -6 25305.9 2087.02   3
   2   1  -6 22726.9 1768.20   2
   2   1  -5 396298. 6468.88   2
  -2  -1  -5 420052. 7682.85   3
   2   1  -4 19548.7 1309.59   2
  -2  -1  -4 20747.8 1692.77   3
   2   1  -3 209577. 3951.68   2
  -2  -1  -3 208002. 4986.59   3
   2   1  -2 141911. 2964.21   2
  -2  -1  -2 144986. 4010.55   3
   2   1  -1 96222.4 2833.49   1
   2   1  -1 87319.4 2283.04   2
   2   1   0 296427. 4768.12   1
  -2  -1   0 300113. 5670.12   3
   2   1   1 100913. 2686.76   1
  -2   1  -1 104759. 2710.16   3
  -2  -1   1 98914.0 3254.93   3
   2   1   2 132827. 2889.00   1
  -2  -1   2 134949. 3781.38   3
  -2   1  -3 217752. 3779.28   3
  -2  -1   3 205496. 4705.77   3
   2   1   3 204759. 3641.53   1
   2   1   4 25868.5 1380.58   1
  -2   1  -4 26142.3 1377.15   3
  -2  -1   4 26032.8 1752.85   3
  -2  -1   5 398720. 6955.98   3
  -2   1  -5 427280. 5778.40   3
   2   1   5 417406. 5779.49   1
   2  -1  -5 399307. 7223.95   2
  -2  -1   6 25999.6 1891.57   3
  -2   1  -6 25906.6 1492.41   3
   2  -1  -6 25771.0 1927.97   2
   2  -1  -7 207125. 5493.17   2
  -2   1  -7 231701. 4684.41   3
   2  -1  -8 124272. 4485.29   2
  -2   1  -8 131536. 3858.10   3
   2  -1  -9 286638. 7200.59   2
  -2   1  -9 295512. 6370.79   3
   2  -1 -10 276041. 7396.59   2
  -2   1 -10 263428. 6760.72   3
   2  -1 -11 52026.8 3442.93   2
   2  -1 -12 205931. 7113.92   2
   2  -1 -13 19007.2 2637.46   2
   2  -1 -14 6240.16 1795.83   2
   2  -1 -15 67119.8 5322.96   2
   2  -1 -16 11499.3 2848.13   2
  -2  -1  17 32541.6 2424.05   7
   2  -1 -17 33127.3 4586.43   2
  -2  -1  17 30152.6 2468.45   4
  -2  -1  18 6880.97 1285.50   4
  -2  -1  18 6942.55 1272.10   7
   2  -1 -18 6524.50 2797.87   2
   2   1  18 7217.41 1625.28   4
   2  -1 -19 51012.2 5396.95   2
  -2  -1  19 44878.1 3022.94   4
   2   1  19 39933.9 3352.37   4
  -2  -1  19 47294.6 3032.91   7
  -2  -1  20 6966.57 1331.54   4
  -2  -1  20 7619.06 1404.79   7
   2   1  20 8313.81 1728.21   4
  -2  -1  21 18302.2 2093.93   7
  -2  -1  21 18315.8 2033.39   4
  -2  -1  22 8615.44 1497.78   7
  -2  -1  22 10739.4 1593.17   4
  -2  -1  23 2689.13 1014.55   7
  -2  -1  23 4517.60 1135.49   4
  -2  -1  24 10380.4 1493.59   4
  -2  -1  24 13459.9 1735.99   7
  -2  -1  25 1118.26 779.551   4
  -2  -1  25-121.756 897.661   7
  -2  -1  26 16765.0 1910.03   6
  -2  -1  26 15584.5 1670.12   4
  -2  -1  26 18939.0 1906.41   7
  -2  -1  27 9568.36 1412.74   6
  -2  -1  27 7834.95 1177.64   4
  -2  -1  28 67.0366 498.234   4
  -2  -1  28 521.938 541.691   6
  -2  -1  29 4387.52 849.660   6
  -2  -1  29 5117.36 802.786   4
  -2  -1  30 464.574 436.086   6
  -2   2  29 3852.86 680.095   6
  -2   2  28 7197.11 1013.23   6
  -2   2  27 3441.07 871.934   6
  -2  -2 -27 2453.70 802.639   5
  -2   2  26 28793.5 2379.96   6
  -2  -2 -26 26114.6 2191.60   5
  -2   2  25 4252.94 1176.72   6
  -2  -2 -25 5061.91 1181.28   5
  -2   2  24 20880.8 2507.70   6
  -2  -2 -24 22481.2 2411.23   5
  -2   2  23 1878.28 1220.51   6
  -2   2  23 2336.45 925.093   7
  -2  -2 -23 2760.96 1088.33   5
  -2   2  22 12557.1 1769.75   7
  -2   2  22 14793.1 2437.07   6
  -2  -2 -22 16344.9 2290.30   5
  -2   2  21 10965.2 1869.69   4
  -2   2  21 11881.4 2282.56   6
  -2  -2 -21 13334.7 2137.73   5
  -2   2  21 11492.9 1767.57   7
  -2   2  20 8558.17 2061.34   6
  -2  -2 -20 10213.4 1942.26   5
  -2   2  20 8157.41 1581.13   7
  -2   2  20 8280.26 1707.08   4
  -2   2  19 60965.4 4850.27   6
  -2   2  19 60364.2 3729.27   7
  -2   2  19 58911.6 4137.44   4
  -2   2  18 3175.17 1309.24   4
   2   2 -18 7690.68 2576.12   2
  -2   2  18 3406.35 1602.65   6
  -2   2  18 5094.31 1319.05   7
  -2  -2 -18 8969.29 2003.65   5
  -2   2  17 50604.0 4263.20   6
  -2   2  17 42224.8 3557.57   4
   2   2 -17 53967.5 4715.95   2
  -2   2  17 52123.2 3355.17   7
  -2   2  16 43874.0 3913.89   6
   2   2 -16 44171.7 4016.03   2
  -2   2  16 45424.9 3099.98   7
   2   2 -15 28056.3 3239.70   2
   2   2 -14 48891.7 4009.10   2
   2   2 -13 42256.5 3571.55   2
   2   2 -12 169382. 6611.61   2
   2   2 -11 63429.5 3927.06   2
   2   2 -10 66448.8 3890.30   2
   2   2  -9 18874.0 2083.48   2
  -2  -2  -8 32946.8 2912.27   3
   2   2  -8 31869.1 2494.39   2
   2   2  -7 89352.4 3867.31   2
  -2  -2  -7 96830.3 4589.95   3
   2   2  -6 124241. 4244.58   2
  -2  -2  -6 136054. 5217.56   3
  -2  -2  -5 129161. 4801.01   3
   2   2  -5 123466. 3851.55   2
   2   2  -5 123323. 4670.05   1
   2   2  -4 34595.2 1823.69   2
   2   2  -4 34767.4 2341.82   1
  -2  -2  -4 34773.6 2413.07   3
   2   2  -3 148452. 4538.00   1
  -2  -2  -3 160777. 4945.26   3
  -2  -2  -2 104672. 4016.83   3
   2   2  -2 92769.4 3492.18   1
   2   2  -1 126182. 3978.00   1
  -2  -2  -1 131917. 4308.72   3
  -2   2   0 41408.6 1660.84   1
   2   2   0 39368.4 2328.86   1
  -2  -2   0 39008.1 2529.59   3
   2   2   1 114599. 3597.68   1
  -2   2  -1 117011. 2512.99   1
  -2  -2   1 123746. 4179.63   3
  -2   2  -2 92667.5 2161.30   1
   2   2   2 95005.8 3287.37   1
  -2  -2   2 94819.9 3591.11   3
  -2  -2   3 163631. 4665.08   3
  -2   2  -3 153665. 2716.22   1
   2   2   3 152795. 4114.68   1
   2   2   4 26982.4 1792.84   1
  -2  -2   4 29572.4 2040.12   3
   2   2   5 122808. 3897.87   1
  -2  -2   5 120701. 4180.98   3
   2  -2  -6 123810. 4589.82   2
  -2  -2   6 128771. 4425.42   3
   2   2   6 129936. 4063.34   1
  -2  -2   7 77576.8 3591.19   3
   2  -2  -7 72989.8 3596.43   2
   2   2   7 82984.1 3481.96   1
   2  -2  -8 25734.1 2227.35   2
   2   2   8 31643.9 2293.59   1
   2  -2  -9 21037.3 2106.44   2
   2  -2 -10 64716.7 3786.07   2
   2  -2 -11 46902.6 3389.93   2
   2  -2 -12 158395. 6458.30   2
   2  -2 -13 50137.5 3866.08   2
   2  -2 -14 43593.6 3854.51   2
   2  -2 -15 30164.2 3392.72   2
  -2  -2  16 44052.7 2808.12   4
   2  -2 -16 45960.6 4675.10   2
  -2  -2  16 40568.9 2719.47   7
   2  -2 -17 49379.5 5298.93   2
  -2  -2  17 50020.6 3029.25   4
  -2  -2  17 53201.0 3138.82   7
  -2  -2  18 5328.72 1163.71   7
   2  -2 -18 3725.87 2189.14   2
  -2  -2  18 5328.19 1263.72   4
  -2  -2  19 64841.4 3513.66   7
  -2  -2  19 57476.7 3361.38   4
  -2  -2  20 10313.0 1564.43   7
  -2  -2  20 8568.99 1414.65   4
  -2  -2  21 8701.72 1407.55   4
  -2  -2  21 10286.6 1581.54   7
  -2  -2  22 15131.5 1791.54   4
  -2  -2  22 17069.4 1933.86   7
  -2  -2  23 3017.96 944.616   4
  -2  -2  23 3008.54 1107.40   7
  -2  -2  24 25185.8 2160.72   4
  -2  -2  24 25284.7 2205.76   7
  -2  -2  25 5454.65 1075.74   4
  -2  -2  26 27279.3 2073.24   4
  -2  -2  27 5025.79 923.119   4
  -2  -2  27 4281.58 996.819   6
  -2  -2  28 7459.38 1114.97   6
  -2  -2  28 8145.83 1063.67   4
  -2  -2  29 3877.17 642.266   4
  -2  -2  29 3886.09 746.162   6
  -2   3  28 5895.97 832.462   6
  -2  -3 -28 4803.17 857.776   5
  -2   3  27 3532.83 781.810   6
  -2  -3 -27 3754.72 857.269   5
  -2   3  26 4766.22 1014.49   6
  -2  -3 -26 4979.48 1088.71   5
  -2   3  25 1630.57 805.183   6
  -2  -3 -25 2792.88 1003.15   5
  -2   3  24 2843.53 1006.56   6
  -2  -3 -24 2825.31 1099.12   5
  -2  -3 -23 7813.23 1646.62   5
  -2   3  23 9467.76 1802.33   6
  -2   3  22 1870.41 1078.54   6
  -2  -3 -22 3062.51 1311.50   5
  -2   3  21 20663.2 2782.90   6
  -2  -3 -21 25203.3 2990.65   5
  -2  -3 -20 30645.2 3412.79   5
  -2   3  20 26352.7 3184.27   6
  -2   3  20 27100.5 2570.26   7
  -2   3  19 12103.7 2369.48   6
  -2  -3 -19 13053.7 2361.28   5
  -2   3  19 12860.2 1965.46   7
  -2   3  18 14729.4 2514.40   6
  -2  -3 -18 19582.6 2927.93   5
  -2   3  18 16652.0 2168.56   7
  -2   3  17 44029.2 3970.63   6
  -2  -3 -17 42099.5 4193.48   5
  -2  -3 -17 29219.9 4471.00   3
   2   3 -17 33126.1 4716.11   1
  -2   3  17 38281.2 3194.48   7
  -2   3  16 2973.19 1367.34   6
   2   3 -16 4241.76 2289.64   1
  -2  -3 -16 4922.81 1688.56   9
  -2  -3 -16 3403.37 1498.34   5
  -2  -3 -16 3008.30 2110.71   3
  -2   3  16 1437.49 964.776   7
  -2   3  15 20290.6 2688.84   6
  -2  -3 -15 19907.6 2754.49   9
  -2  -3 -15 22671.4 3097.06   5
  -2   3  15 16582.3 2236.67   7
   2   3 -15 25679.9 4078.15   1
  -2  -3 -15 12512.3 3058.55   3
  -2   3  14 1614.28 1127.65   6
   2   3 -14 3517.21 2033.39   1
  -2  -3 -14-618.431 1663.78   5
  -2   3  14 226.469 1145.55   7
  -2  -3 -14 150.614 1473.23   3
   2   3 -13 27543.2 3841.57   1
  -2  -3 -13 16494.3 2965.11   3
   2   3 -12 4112.42 1613.73   1
  -2  -3 -12 6651.64 1837.26   3
   2   3 -11 74783.8 5620.77   1
  -2  -3 -11 67485.4 5113.30   3
  -2  -3 -10 104363. 6011.46   3
   2   3 -10 105964. 6336.43   1
   2   3  -9 53570.2 4323.07   1
  -2  -3  -9 54563.9 4164.00   3
   2   3  -8 36266.4 3342.95   1
  -2  -3  -8 37877.7 3365.20   3
   2   3  -7 109894. 5405.15   1
  -2  -3  -7 110233. 5436.70   3
   2   3  -6 190657. 6692.88   1
  -2  -3  -6 197956. 6881.29   3
   2   3  -5 128640. 5240.78   1
  -2  -3  -5 130135. 5324.38   3
   2   3  -4 159907. 5568.75   1
  -2  -3  -4 163340. 5778.77   3
  -2   3   3 243480. 5399.35   1
   2   3  -3 245377. 6770.75   1
  -2  -3  -3 256778. 7109.68   3
   2   3  -2 74510.1 3877.34   1
  -2   3   2 67335.1 2996.19   1
   2   3  -1 251522. 6499.47   1
  -2   3   1 245051. 5019.79   1
  -2  -3  -1 261733. 6935.47   3
  -2   3   0 76141.7 3219.32   1
  -2  -3   0 70012.3 3852.73   3
  -2   3  -1 238260. 4730.33   1
   2   3   1 234587. 6128.82   1
  -2  -3   1 252329. 6672.38   3
  -2  -3   2 75319.8 3739.54   3
   2   3   2 84264.2 3786.44   1
  -2   3  -2 74670.0 2765.50   1
  -2  -3   3 262117. 6592.32   3
  -2   3  -3 254604. 4901.65   1
   2   3   3 251333. 6290.79   1
  -2  -3   4 172489. 5406.06   3
   2   3   4 165804. 5231.66   1
   2   3   5 131938. 4756.11   1
  -2  -3   5 130341. 4778.62   3
   2   3   6 200507. 5962.80   1
  -2  -3   6 197077. 5984.20   3
   2  -3  -6 194897. 6432.92   2
  -2  -3   7 99266.0 4365.18   3
   2   3   7 103120. 4333.05   1
   2  -3  -7 103257. 4752.34   2
   2  -3  -8 40747.1 3104.59   2
   2   3   8 42083.7 2910.16   1
   2  -3  -9 50405.6 3486.01   2
   2   3   9 52004.4 3400.18   1
   2  -3 -10 103233. 5136.57   2
   2  -3 -11 70519.4 4473.82   2
   2  -3 -12 7782.66 1877.45   2
   2  -3 -13 26975.4 3053.35   2
  -2  -3  14 1755.15 892.505   4
   2  -3 -14 4618.46 1757.83   2
   2  -3 -15 24166.0 3387.76   2
  -2  -3  15 18362.1 1982.01   4
  -2  -3  15 23703.3 2251.32   7
  -2  -3  16 1953.39 890.053   4
   2  -3 -16 3447.70 2045.36   2
  -2  -3  16 2722.33 1050.34   7
   2  -3 -17 41515.7 4848.97   2
  -2  -3  17 40883.0 2857.62   7
  -2  -3  17 36996.4 2747.13   4
  -2  -3  18 19891.3 2083.26   7
  -2  -3  18 20797.3 2094.03   4
  -2  -3  19 12672.5 1746.30   7
  -2  -3  19 9999.65 1533.22   4
  -2  -3  20 25368.8 2299.91   4
  -2  -3  21 23033.4 2205.31   4
  -2  -3  22 3160.70 1029.99   4
  -2  -3  23 8213.01 1353.74   4
  -2  -3  24 2432.55 802.821   4
  -2  -3  25 3455.22 890.894   4
  -2  -3  26 6321.56 1012.15   4
  -2  -3  27 4238.20 847.385   4
  -2  -3  28 6242.90 927.150   6
  -2  -3  28 6603.16 890.316   4
  -2   4  27 5035.57 742.559   6
  -2  -4 -27 4744.46 825.747   5
  -2   4  26 5332.75 922.007   6
  -2  -4 -26 5387.18 1031.92   5
  -2   4  25 9244.98 1286.24   6
  -2  -4 -25 8648.74 1381.76   5
  -2   4  24 7963.45 1370.75   6
  -2  -4 -24 7907.80 1432.34   5
  -2   4  23 8008.59 1513.00   6
  -2  -4 -23 7064.20 1502.66   5
  -2  -4 -22 1910.87 1112.47   5
  -2   4  22 1986.09 1018.57   6
  -2   4  21 6502.86 1600.03   6
  -2  -4 -21 7804.97 1812.34   5
  -2   4  20 11636.5 2118.94   6
  -2  -4 -20 15199.3 2484.23   5
  -2   4  19 7450.68 1813.34   6
  -2  -4 -19 6446.04 1851.84   5
  -2  -4 -18 43556.6 4244.51   5
  -2   4  18 40140.3 3759.86   6
  -2   4  17-986.220 1193.77   6
  -2  -4 -17 1016.74 1184.46   5
  -2   4  16 13991.2 2251.20   6
  -2  -4 -16 14280.4 2702.41   5
   2   4 -15 51249.6 5737.68   1
  -2  -4 -15 38563.9 4102.18   5
  -2   4  15 52194.1 4036.80   6
  -2  -4 -14 13916.4 2962.44   3
  -2  -4 -14 16361.3 2698.01   5
  -2   4  14 22722.1 2668.29   6
   2   4 -13 48399.6 5419.37   1
  -2   4  13 46202.2 3600.27   6
  -2  -4 -13 42382.3 4088.15   5
  -2  -4 -13 36019.8 4653.34   3
  -2   4  12 21131.9 2500.75   6
  -2  -4 -12 23410.0 3068.15   5
  -2  -4 -12 23148.8 3684.00   3
   2   4 -12 26606.3 3943.38   1
   2   4 -11 48202.2 4888.96   1
  -2   4  11 43242.6 3316.91   6
  -2  -4 -11 43532.4 4597.63   3
   2   4 -10 24081.7 3360.69   1
  -2  -4 -10 26520.2 3444.20   3
  -2  -4  -9 104542. 6234.44   3
   2   4  -9 108297. 6554.48   1
   2   4  -8 58303.1 4616.23   1
  -2  -4  -8 55822.3 4343.02   3
   2   4  -7 16930.1 2525.83   1
  -2  -4  -7 13335.3 2099.13   3
   2   4  -6 99062.0 5471.76   1
  -2  -4  -6 93860.3 5205.57   3
  -2   4   5 3725.01 1039.52   1
  -2  -4  -5 3644.90 1249.75   3
   2   4  -5 3838.98 1426.05   1
  -2  -4  -4 106751. 5292.15   3
  -2   4   4 98084.0 4061.17   1
   2   4  -4 101836. 5124.30   1
  -2   4   3 73092.0 3407.82   1
  -2  -4  -3 82565.2 4569.33   3
   2   4  -3 77958.8 4378.23   1
   2   4  -2 48370.2 3512.67   1
  -2  -4  -2 49515.5 3571.07   3
  -2   4   2 43490.6 2718.02   1
   2   4  -1 65703.3 3805.69   1
  -2   4   1 64214.3 3054.26   1
  -2  -4  -1 70605.7 4207.08   3
  -2   4   0 41379.8 2669.58   1
   2   4   0 45146.7 3418.36   1
  -2  -4   0 36085.0 3084.00   3
  -2   4  -1 68606.6 3169.35   1
  -2  -4   1 66115.3 3873.35   3
   2   4   1 61191.5 3627.94   1
  -2  -4   2 38942.9 3036.74   3
  -2   4  -2 42885.1 2638.47   1
   2   4   2 41844.3 3166.06   1
  -2  -4   3 73565.4 3986.24   3
   2   4   3 69543.0 3884.49   1
  -2   4  -3 67641.5 3260.89   1
   2   4   4 99984.6 4704.10   1
  -2  -4   4 101031. 4575.96   3
   2   4   5 2004.03 1031.05   1
   2  -4  -5 1629.47 1192.10   2
  -2  -4   5 1592.98 884.576   3
   2   4   6 96865.0 4779.69   1
  -2  -4   6 94020.5 4612.22   3
   2  -4  -6 96749.9 5114.46   2
  -2  -4   7 14355.6 1997.88   3
   2   4   7 14340.3 1959.50   1
   2  -4  -7 15120.4 2154.22   2
   2  -4  -8 61911.2 4200.23   2
   2   4   8 58196.3 3853.97   1
   2  -4  -9 114590. 5749.33   2
   2   4   9 112506. 5434.31   1
   2   4  10 25129.2 2763.16   1
   2  -4 -10 29635.2 3156.40   2
   2  -4 -11 49275.8 4114.31   2
   2  -4 -12 26702.0 3299.42   2
  -2  -4  12 26688.8 2577.75   4
   2  -4 -13 45381.5 4384.11   2
  -2  -4  13 38209.2 2946.18   7
  -2  -4  13 43119.7 3183.82   4
   2  -4 -14 29242.9 3685.73   2
  -2  -4  14 23860.8 2381.65   4
   2  -4 -15 51961.5 4810.81   2
  -2  -4  15 44758.7 3199.47   4
  -2  -4  16 13745.7 1811.54   4
  -2  -4  17 648.025 791.587   4
  -2  -4  18 40636.5 2959.05   4
  -2  -4  19 8582.34 1496.99   4
  -2  -4  20 12664.9 1646.53   4
  -2  -4  21 9320.92 1457.21   4
  -2  -4  22 2347.57 782.920   4
  -2  -4  23 7047.24 1194.74   4
  -2  -4  24 7812.65 1187.55   4
  -2  -4  25 10859.9 1291.09   4
  -2  -4  26 6150.84 960.579   4
  -2  -4  27 6355.25 845.410   4
  -2  -5 -26 1057.31 441.923   5
  -2  -5 -25 5070.17 928.124   5
  -2   5  25 2174.24 523.027   6
  -2  -5 -24 613.359 629.411   5
  -2   5  24 753.293 527.616   6
  -2  -5 -23-132.110 823.801   5
  -2   5  23-57.9790 579.652   6
  -2   5  22 2084.95 805.806   6
  -2  -5 -22 3205.37 1131.95   5
  -2   5  21 6463.30 1322.58   6
  -2  -5 -21 8904.41 1781.95   5
  -2   5  20 11119.6 1796.36   6
  -2  -5 -20 10187.3 1921.75   5
  -2   5  19 14234.9 2214.58   6
  -2  -5 -19 15457.3 2430.56   5
  -2   5  18 28262.2 3041.13   6
  -2  -5 -18 25858.5 3156.49   5
  -2   5  17 31755.8 3182.24   6
  -2  -5 -17 23923.4 3111.21   5
  -2   5  16 11234.2 2069.10   6
  -2  -5 -16 8698.44 2079.67   5
  -2   5  15 14689.8 2280.13   6
  -2  -5 -15 11560.2 2314.24   5
  -2   5  14 941.860 992.687   6
  -2  -5 -14-642.400 1229.52   5
  -2   5  13 6374.48 1480.66   6
  -2  -5 -13 6057.04 1766.60   5
  -2   5  12 2140.51 985.928   6
  -2  -5 -12 3910.53 1537.94   5
  -2   5  11 17226.3 2210.83   6
  -2  -5 -11 17191.8 2507.16   5
   2   5 -11 17718.7 3314.54   1
  -2  -5 -11 12030.7 2448.65   3
  -2  -5 -10 20288.2 2601.54   5
  -2   5  10 20217.2 2358.73   6
  -2  -5 -10 13334.0 2668.99   3
   2   5 -10 20857.4 3611.88   1
   2   5  -9 16369.1 3220.09   1
  -2   5   9 10282.7 1718.14   6
  -2  -5  -9 9989.55 2350.94   3
  -2  -5  -9 14198.9 2343.95   5
   2   5  -8 117156. 7279.06   1
  -2  -5  -8 100657. 6307.81   3
  -2   5   8 118554. 5171.85   6
   2   5  -7 3003.36 1754.23   1
  -2   5   7 3632.96 1259.80   6
  -2  -5  -7 2701.77 1541.19   3
  -2  -5  -6 74398.4 5123.43   3
  -2   5   6 92288.4 4385.24   6
   2   5  -6 83774.1 5595.07   1
  -2   5   5 21331.8 2262.39   1
   2   5  -5 23574.7 2955.08   1
  -2  -5  -5 26051.6 2996.19   3
  -2  -5  -4 61592.1 4425.01   3
  -2   5   4 60867.5 3626.35   1
   2   5  -4 60094.5 4364.43   1
  -2   5   3 27825.0 2519.13   1
   2   5  -3 31207.2 3187.16   1
  -2  -5  -3 30579.8 3218.60   3
   2   5  -2 46778.1 3819.77   1
  -2  -5  -2 42238.8 3726.80   3
  -2   5   2 45973.5 3232.06   1
  -2   5   1 72238.4 3883.66   1
   2   5  -1 69501.4 4344.79   1
  -2  -5  -1 80049.2 4885.37   3
   2   5   0 62907.3 4275.45   1
  -2  -5   0 51447.6 3843.28   3
  -2   5   0 58438.6 3731.90   1
  -2  -5   1 70398.7 4307.94   3
   2   5   1 69946.1 4379.15   1
  -2  -5   2 36636.1 3229.61   3
   2   5   2 40897.4 3522.24   1
   2   5   3 28501.0 2931.10   1
  -2  -5   3 30440.9 2936.94   3
   2   5   4 55039.9 3967.14   1
   2  -5  -4 62732.6 4580.41   2
   2   5   5 26142.4 2845.56   1
   2  -5  -5 22709.4 2919.58   2
  -2  -5   6 82616.4 4273.29   4
   2   5   6 83234.2 4947.30   1
   2  -5  -6 92967.3 5510.55   2
  -2   5  -7 1944.26 1073.03   6
  -2  -5   7 1369.06 1170.64   4
   2  -5  -7 2309.32 1553.64   2
   2   5   7 2644.94 1390.24   1
   2  -5  -8 118250. 6270.22   2
  -2   5  -8 106378. 4759.62   6
   2   5   8 101648. 5613.62   1
  -2  -5   8 111543. 5141.40   4
   2  -5  -9 17181.8 2908.80   2
  -2  -5   9 12190.0 1911.49   4
   2   5   9 11144.3 2221.89   1
  -2  -5   9 12096.7 1763.79   7
   2   5  10 17517.2 2709.89   1
   2  -5 -10 19786.8 3052.99   2
  -2  -5  10 16511.5 2134.83   4
   2  -5 -11 11307.0 2537.63   2
  -2  -5  11 13802.9 2077.70   4
  -2  -5  12 2111.24 1022.69   4
   2  -5 -12 2243.91 1669.99   2
  -2  -5  13 6335.21 1390.33   4
  -2  -5  14-91.8021 761.070   4
  -2  -5  15 13989.7 1976.89   4
  -2  -5  16 11935.7 1807.21   4
  -2  -5  17 34017.6 2787.13   4
  -2  -5  18 29997.5 2543.06   4
  -2  -5  19 19251.0 1980.80   4
  -2  -5  20 15453.0 1747.30   4
  -2  -5  21 10824.1 1437.66   4
  -2  -5  22 4109.17 941.903   4
  -2  -5  23 324.830 518.030   4
  -2  -5  24 536.525 535.017   4
  -2  -5  25 5807.06 820.857   4
  -2  -5  26 2828.97 570.097   4
  -2   6  23 5282.08 788.793   6
  -2  -6 -23 5760.70 915.231   5
  -2   6  22 232.007 497.830   6
  -2  -6 -22-19.1816 595.164   5
  -2   6  21 4258.34 901.171   6
  -2  -6 -21 4493.71 1217.13   5
  -2   6  20 2212.16 855.784   6
  -2  -6 -20 898.195 874.133   5
  -2   6  19 607.652 683.993   6
  -2  -6 -19 281.411 4087.12   5
  -2   6  18 8440.69 1508.08   6
  -2  -6 -18 5586.80 1470.00   5
  -2  -6 -17 5.61676 907.746   5
  -2   6  17 197.263 961.991   6
  -2  -6 -16 658.172 995.951   5
  -2   6  16 1627.51 917.481   6
  -2   6  15 12800.3 1999.88   6
  -2  -6 -15 11785.7 1953.08   5
  -2   6  14 6229.10 1466.76   6
  -2  -6 -14 5313.80 1476.61   5
  -2   6  13 46534.7 3527.15   6
  -2  -6 -13 37376.5 3291.55   5
  -2  -6 -12 4969.05 1263.37   5
  -2   6  12 4744.58 1370.97   6
  -2   6  11 50097.5 3612.67   6
  -2  -6 -11 42378.0 3339.40   5
  -2   6  10 4613.73 1295.78   6
  -2   6   9 16314.9 2134.87   6
  -2   6   8 37659.3 3030.16   6
  -2   6   7 26596.6 2550.64   6
  -2   6   6 33964.7 2825.02   6
   2   6  -6 29796.5 3823.54   1
  -2  -6  -6 25272.6 3273.54   3
  -2   6   5 7879.63 1550.67   6
   2   6  -5 9753.05 2325.32   1
  -2  -6  -5 5088.39 1964.60   3
   2   6  -4 48733.3 4464.33   1
  -2   6   4 50824.1 3364.99   6
   2   6  -3 51070.8 4412.30   1
  -2   6   3 65341.1 3727.37   6
  -2   6   2 32139.1 2908.83   6
   2   6  -2 17667.4 2992.87   1
  -2   6   1 49921.8 3163.17   6
   2   6  -1 35476.9 3500.16   1
  -2   6   0 56939.5 3474.91   6
   2   6   0 38322.7 3902.45   1
   2   6   1 48759.2 4156.61   1
  -2   6  -1 51203.4 3128.56   6
   2   6   2 21576.3 3224.74   1
   2  -6  -2 15302.1 4154.31   2
  -2   6  -3 62507.0 3553.99   6
   2   6   3 56656.7 4414.05   1
  -2  -6   3 57111.6 3553.15   7
  -2   6  -4 46989.6 3095.02   6
   2   6   4 48659.9 4167.19   1
  -2  -6   4 42249.0 3049.89   7
  -2  -6   5 5032.26 1341.24   7
  -2   6  -5 7170.69 1467.83   6
  -2  -6   5 7471.82 1728.11   4
   2   6   5 7680.81 1921.69   1
  -2  -6   6 31360.7 3054.58   4
  -2   6  -6 31287.6 2718.79   6
  -2  -6   6 27926.9 2513.36   7
   2   6   6 23602.5 2904.60   1
  -2  -6   7 26549.7 2855.44   4
  -2   6  -7 26560.5 2548.58   6
  -2  -6   7 24436.9 2381.51   7
  -2  -6   8 38799.3 3387.47   4
  -2  -6   9 16003.9 2299.25   4
  -2  -6  10 4918.37 1438.99   4
  -2  -6  11 47330.2 3763.74   4
  -2  -6  12 4179.50 1300.52   4
  -2  -6  13 41938.3 3420.37   4
  -2  -6  14 4106.56 1312.18   4
  -2  -6  15 17789.5 2112.72   4
  -2  -6  16 723.509 809.396   4
  -2  -6  17 233.015 801.519   4
  -2  -6  18 10733.5 1479.30   4
  -2  -6  19 1393.73 752.746   4
  -2  -6  20 3017.97 843.097   4
  -2  -6  21 6808.89 1056.53   4
  -2  -6  22 537.831 530.212   4
   2  -6 -22 289.376 650.858   5
  -2  -6  23 8359.39 975.901   4
  -2   7  20 2447.82 585.593   6
  -2   7  19-691.977 524.096   6
  -2   7  18 4006.49 877.406   6
  -2  -7 -18 1784.65 910.156   5
  -2   7  17 2655.41 850.375   6
  -2   7  16 4600.41 1070.95   6
  -2   7  15 2720.16 971.520   6
  -2   7  14 5109.12 1163.79   6
  -2   7  13 5317.27 1210.77   6
  -2   7  12 5633.39 1306.55   6
  -2   7  11 17293.4 2039.65   6
  -2   7  10 15176.8 1888.56   6
  -2   7   9 2602.52 993.813   6
  -2   7   8 6073.65 1353.99   6
  -2   7   7 1613.65 920.526   6
  -2   7   6 22950.2 2300.58   6
  -2   7   5 16006.3 1970.52   6
  -2   7   4 21020.0 2223.81   6
  -2   7   3 17620.3 2095.88   6
  -2   7   2 15826.4 2040.28   6
  -2   7   1 30886.6 2713.54   6
  -2   7   0 44412.4 3145.53   6
  -2   7  -1 32478.3 2761.55   6
  -2  -7   1 27644.2 2550.07   7
  -2   7  -2 14317.0 1968.86   6
  -2  -7   2 10869.7 1728.09   7
  -2   7  -3 17102.9 2257.06   6
  -2  -7   3 11047.7 1731.50   7
  -2  -7   4 24871.4 2834.96   4
  -2  -7   4 18012.0 2066.41   7
  -2   7  -4 24713.0 2501.51   6
  -2  -7   5 15554.7 2331.16   4
  -2   7  -5 14639.4 2031.30   6
  -2   7  -6 21989.4 2363.82   6
  -2  -7   6 21454.1 2628.54   4
  -2  -7   7 2015.66 1136.72   4
  -2  -7   8 6103.64 1623.73   4
  -2  -7   9 3777.83 1346.50   4
  -2  -7  10 15982.1 2217.40   4
  -2  -7  11 22502.0 2522.63   4
  -2  -7  12 6210.96 1382.89   4
  -2  -7  13 6542.15 1360.73   4
  -2  -7  14 5476.36 1180.19   4
  -2  -7  15 3911.24 1037.95   4
  -2  -7  16 6931.05 1175.21   4
  -2  -7  17 3392.49 832.516   4
  -2  -7  18 9453.92 1216.81   4
  -2  -7  19 590.493 545.791   4
  -2  -7  20 8153.82 975.939   4
  -2  -7  21 2806.86 615.662   4
  -2   8  16-609.164 626.172   6
  -2   8  15 440.514 518.984   6
  -2   8  14 269.660 533.013   6
  -2   8  13 2996.69 808.970   6
  -2   8  12 2567.19 802.018   6
  -2   8  11 6926.12 1173.05   6
  -2   8  10 3944.58 978.050   6
  -2   8   9 7004.49 1216.37   6
  -2   8   8 3105.24 939.319   6
  -2   8   7 7784.88 1285.51   6
  -2   8   6 933.528 826.537   6
  -2   8   5 3830.02 1024.10   6
  -2   8   4 2771.46 1074.11   6
  -2   8   3 11845.1 1633.10   6
  -2  -8  -3 14500.9 1595.57   7
  -2   8   2 17307.0 2087.60   6
  -2  -8  -2 16963.4 1825.80   7
  -2   8   1 32000.2 2691.60   6
  -2  -8  -1 35749.2 2425.65   7
  -2   8   0 40753.3 3080.22   6
  -2  -8   0 35994.6 2492.03   7
  -2   8  -1 34923.9 2800.44   6
  -2  -8   1 38610.2 3102.92   4
  -2  -8   1 32959.3 2328.35   7
  -2  -8   2 18054.1 2478.66   4
  -2   8  -2 16079.7 2137.36   6
  -2  -8   3 13320.3 1989.19   4
  -2   8  -3 13373.5 1808.45   6
  -2  -8   4 3276.89 1294.42   4
  -2  -8   5 6699.48 1461.20   4
  -2  -8   6 2210.21 1114.76   4
  -2  -8   7 10682.7 1750.14   4
  -2  -8   8 5692.29 1366.98   4
  -2  -8   9 11438.1 1790.91   4
  -2  -8  10 6362.27 1363.39   4
  -2  -8  11 13689.7 1714.29   4
  -2  -8  12 3753.10 985.465   4
  -2  -8  13 7935.64 1196.74   4
  -2  -8  14 3083.85 798.260   4
  -2  -8  15 2788.14 678.404   4
  -2  -8  16-1196.64 661.962   4
  -2  -8  17 4274.37 721.416   4
  -2   9  11 417.643 548.609   6
  -2  -9 -10 5795.30 846.228   7
  -2   9  10 5147.95 889.718   6
  -2  -9  -9-136.703 530.492   7
  -2   9   9 906.620 603.102   6
  -2  -9  -8 1506.14 527.038   7
  -2   9   8 1084.87 659.174   6
  -2  -9  -7 1858.91 596.538   7
  -2   9   7 1688.38 690.157   6
  -2   9   6 983.489 701.125   6
  -2  -9  -6 1404.78 684.480   4
  -2  -9  -6 843.992 529.564   7
  -2  -9  -5 4519.38 816.317   7
  -2   9   5 3077.73 875.223   6
  -2  -9  -5 2409.71 770.277   4
  -2  -9  -4 1602.93 599.042   7
  -2   9   4 4167.70 1045.45   6
  -2  -9  -4 2864.39 887.677   4
  -2   9   3 3437.70 955.601   6
  -2  -9  -3 2243.16 874.428   4
  -2   9   2 5539.21 1210.73   6
  -2  -9  -2 3593.98 1045.68   4
  -2  -9  -1 5786.47 1285.32   4
  -2  -9   0 6762.19 1411.84   4
  -2  -9   1 4979.99 1222.04   4
  -2  -9   2 3014.37 1028.55   4
  -2  -9   3 1766.99 838.586   4
  -2  -9   4 3183.00 1034.18   4
  -2  -9   5 7835.39 1225.21   4
  -2  -9   6 605.456 620.693   4
  -2  -9   7 972.706 618.266   4
  -2  -9   8 689.692 565.463   4
  -2  -9   9 911.058 534.127   4
  -2  -9  10 8031.14 998.486   4
  -2  -9  11 1994.27 550.893   4
  -2  -9  12 1409.07 442.508   4
  -3   0   0 23544.1 2280.23   3
  -3   0   1 142539. 4462.18   3
  -3   0  -1 137775. 4349.52   3
  -3   0   2 6434.19 1302.60   3
  -3   0  -2 9811.19 1506.01   3
  -3   0   3 53461.1 2823.71   3
  -3   0  -3 48561.9 2671.56   3
   3   0  -3 45440.5 2587.57   2
  -3   0   4 367960. 7475.84   3
  -3   0  -4 362440. 7300.69   3
   3   0  -4 369309. 7455.68   2
   3   0  -5 4996.32 1175.86   2
  -3   0  -5 4258.76 1088.96   3
   3   0  -6 486092. 8909.53   2
  -3   0  -6 520338. 9551.67   3
   3   0  -7 14087.6 1772.64   2
  -3   0  -7 14041.3 1769.19   3
   3   0  -8 147778. 5387.48   2
  -3   0  -8 148895. 5620.55   3
   3   0  -9 17183.8 2046.23   2
  -3   0  -9 14937.3 2021.98   3
   3   0 -10 53683.4 3642.49   2
  -3   0 -10 53339.0 3897.65   3
   3   0 -11 83332.0 4724.26   2
  -3   0 -11 66141.8 4658.61   3
   3   0 -12 33093.2 3290.43   2
   3   0 -13 25702.6 3249.87   2
   3   0 -14 4567.13 2112.31   2
  -3   0  15 19423.2 1880.56   7
   3   0 -15 15178.3 3205.38   2
   3   0 -16 56939.5 6021.57   2
  -3   0  16 56132.2 3090.77   7
   3   0 -17 19488.0 3906.78   2
  -3   0  17 17930.3 1824.70   7
  -3   0  18 73769.5 3608.82   7
  -3   0  19 267.239 671.628   7
  -3   0  20 18072.7 2576.74   6
  -3   0  20 15189.3 1776.17   7
  -3   0  20 16505.8 1951.55   4
  -3   0  21 10424.1 1716.52   4
  -3   0  21 13349.1 2230.44   6
  -3   0  21 12369.5 1616.98   7
  -3   0  22 2375.35 991.220   4
  -3   0  22 1225.46 879.713   6
  -3   0 -22-731.160 1258.85   9
  -3   0  22 1165.48 779.988   7
  -3   0 -23 6306.71 1222.73   9
  -3   0  23 6055.02 1279.89   4
  -3   0  23 6259.08 1512.00   6
  -3   0  23 6965.58 1247.14   7
  -3   0  24-1456.96 710.345   4
  -3   0  24-442.265 796.648   6
  -3   0  24-740.258 783.766   7
  -3   0  25 8863.15 1452.25   6
  -3   0  25 8376.57 1260.19   7
  -3   0  25 8830.95 1257.92   4
  -3   0  26 1634.37 740.038   6
  -3   0  26 1294.60 704.340   7
  -3   0  27 4773.06 948.484   6
  -3   0  28 8020.10 971.450   6
  -3   1  28 4690.22 773.226   6
  -3   1  27 9575.47 1228.69   6
  -3   1  26 1129.18 678.853   6
  -3   1  25 16846.7 1919.77   6
  -3   1  25 14484.3 1548.87   7
  -3   1  24 4623.94 1224.66   6
  -3   1  24 2638.86 917.871   7
  -3   1  23 21661.3 2522.25   6
  -3  -1 -23 22335.5 2110.75   5
  -3   1  23 18007.5 1867.04   7
  -3   1  23 20171.6 2069.29   4
  -3   1  22 8340.44 1539.44   4
  -3   1  22 8365.82 1812.36   6
  -3  -1 -22 9484.11 1521.75   9
  -3   1  22 7478.30 1341.29   7
  -3  -1 -22 8588.98 1456.75   5
  -3   1  21 15939.6 2477.50   6
  -3  -1 -21 15878.4 2013.94   5
  -3   1  21 14072.4 1753.06   7
  -3  -1 -21 16860.3 2043.12   9
  -3   1  20 17765.7 2582.76   6
  -3  -1 -20 22567.3 2516.51   5
  -3  -1 -20 22218.9 2400.49   9
  -3   1  20 17845.5 1926.25   7
  -3   1  19 3004.06 1292.69   6
  -3  -1 -19 1297.26 1030.89   5
  -3   1  19 2944.26 948.659   7
  -3  -1 -19 2822.30 1141.84   9
  -3   1  18 21430.9 2839.83   6
  -3  -1 -18 30329.9 2891.79   9
  -3  -1 -18 32312.8 3375.64   5
  -3   1  18 28524.1 2405.41   7
  -3   1  17 19307.6 2578.66   6
   3   1 -17 26653.0 3933.12   2
  -3  -1 -17 18880.1 2857.53   5
  -3   1  17 21926.9 2093.08   7
  -3   1  16 4087.46 1407.76   6
  -3  -1 -16 7506.50 2175.20   5
  -3   1  16 8455.09 1375.45   7
   3   1 -16 11735.5 3127.95   2
  -3   1  15 57172.4 4248.12   6
   3   1 -15 72301.6 5763.72   2
  -3  -1 -15 75764.6 5800.37   5
  -3  -1 -15 48227.8 5406.74   3
  -3   1  15 67845.0 3558.31   7
  -3  -1 -14 6017.35 2077.95   3
   3   1 -14 10082.6 2665.11   2
  -3   1  14 6799.87 1257.16   7
   3   1 -13 64333.3 5397.04   2
  -3  -1 -13 42109.0 4610.62   3
   3   1 -12 24587.4 3364.45   2
  -3  -1 -12 16245.1 2829.44   3
   3   1 -11 64650.5 4810.00   2
  -3  -1 -11 53375.0 4691.86   3
   3   1 -10 33885.6 3283.63   2
  -3  -1 -10 35459.0 3629.63   3
   3   1  -9 21187.6 2345.25   2
  -3  -1  -9 21447.7 2714.48   3
   3   1  -8 87696.3 4173.71   2
  -3  -1  -8 90149.9 4952.77   3
   3   1  -7 21293.4 1999.47   2
  -3  -1  -7 23843.8 2441.04   3
   3   1  -6 116510. 4243.32   2
  -3  -1  -6 115240. 4905.71   3
   3   1  -5 4187.61 959.724   2
  -3  -1  -5 4833.64 1139.39   3
   3   1  -4 139910. 4148.45   2
  -3  -1  -4 137135. 5044.89   3
   3   1  -3 119772. 3680.92   2
  -3  -1  -3 108711. 4361.20   3
   3   1  -3 112883. 3889.50   1
   3   1  -2 33641.4 2046.80   1
  -3  -1  -2 33659.4 2470.51   3
   3   1  -2 31921.9 2068.14   2
  -3  -1  -1 74481.4 3458.19   3
   3   1  -1 72237.6 2756.79   2
   3   1   0 28699.0 1626.03   1
  -3   1   0 36599.5 2522.04   3
  -3  -1   0 32793.9 2406.07   3
  -3   1  -1 77087.5 3209.21   3
  -3  -1   1 70854.4 3377.24   3
  -3   1  -2 27085.6 2079.94   3
  -3  -1   2 27730.3 2296.42   3
  -3   1  -3 114337. 3833.59   3
  -3  -1   3 102548. 4133.24   3
  -3  -1   4 134055. 4740.90   3
  -3   1  -4 147045. 4317.73   3
  -3  -1   5 7566.50 1277.68   3
  -3   1  -5 7789.84 1175.06   3
   3  -1  -5 6323.04 1297.22   2
  -3  -1   6 111019. 4528.45   3
  -3   1  -6 114303. 3879.20   3
   3  -1  -6 113126. 4707.86   2
   3  -1  -7 21693.8 2178.61   2
   3  -1  -8 75734.3 4015.25   2
   3  -1  -9 22485.0 2364.56   2
   3  -1 -10 31820.1 2868.26   2
   3  -1 -11 56779.9 3940.70   2
   3  -1 -12 26089.7 2934.31   2
   3  -1 -13 72559.5 4919.96   2
  -3  -1  14 8455.35 1338.72   7
   3  -1 -14 11150.4 2352.71   2
   3  -1 -15 76679.4 5615.26   2
  -3  -1  15 68289.0 3389.68   7
  -3  -1  16 7280.56 1261.16   7
   3  -1 -16 12458.9 3204.39   2
  -3  -1  17 15166.2 1851.69   4
   3  -1 -17 18874.9 3530.59   2
  -3  -1  17 21489.3 2018.15   7
  -3  -1  18 29036.0 2316.03   7
  -3  -1  18 26635.0 2297.07   4
  -3  -1  19 3429.21 1033.56   4
  -3  -1  19 3300.44 979.627   7
  -3  -1  20 18525.1 1983.98   4
  -3  -1  20 17926.5 1889.88   7
  -3  -1  21 15575.1 1832.49   4
  -3  -1  21 15446.2 1808.78   7
  -3  -1  22 8617.31 1422.69   4
  -3  -1  22 9267.34 1488.32   7
  -3  -1  23 23800.6 2482.41   6
  -3  -1  23 16498.8 1828.06   4
  -3  -1  23 21691.7 1983.86   7
  -3  -1  24 4700.71 1020.52   4
  -3  -1  24 4603.27 1159.29   6
  -3  -1  24 3616.81 978.889   7
  -3  -1  25 18125.0 1936.91   6
  -3  -1  25 16353.8 1700.12   7
  -3  -1  25 15850.7 1581.41   4
  -3  -1  26 94.9779 504.146   4
  -3  -1  26 1257.68 697.360   6
  -3  -1  26 1017.21 677.393   7
  -3  -1  27 8638.87 997.718   4
  -3  -1  27 9168.86 1172.77   6
  -3  -1  27 8043.29 1066.07   7
  -3  -1  28 4840.30 783.719   6
  -3   2  28 2354.87 591.630   6
  -3   2  27 11021.3 1221.93   6
  -3   2  26 5394.82 1004.83   6
  -3  -2 -26 3650.20 777.739   5
  -3   2  25 3828.61 1026.27   6
  -3  -2 -25 3143.27 781.141   5
  -3   2  24 1820.18 805.135   6
  -3  -2 -24 877.441 631.846   5
  -3   2  23-1122.37 1013.38   6
  -3   2  23-492.260 670.834   7
  -3  -2 -23 43.5139 728.202   5
  -3   2  22 3296.23 1304.07   6
  -3  -2 -22 4308.08 1166.45   5
  -3   2  22 3816.85 1041.80   7
  -3  -2 -21 35647.9 2891.40   9
  -3   2  21 30414.2 3214.90   6
  -3  -2 -21 36576.5 3121.63   5
  -3   2  21 30408.5 2546.66   7
  -3   2  20 7136.64 1729.19   6
  -3  -2 -20 7053.07 1527.35   9
  -3  -2 -20 9049.88 1791.37   5
  -3   2  20 6391.37 1330.99   7
  -3   2  19 1361.57 1136.12   6
  -3  -2 -19 1746.90 1131.15   5
  -3  -2 -19 1744.08 900.773   9
  -3   2  19 2351.15 998.872   7
  -3   2  18 8044.06 1866.17   6
  -3  -2 -18 7998.69 1635.81   9
  -3  -2 -18 10005.8 2101.94   5
  -3   2  18 7239.62 1389.38   7
  -3   2  17 56832.4 4369.65   6
  -3  -2 -17 71162.7 5238.27   5
  -3  -2 -17 66055.8 4254.29   9
  -3   2  17 67802.4 3757.36   7
  -3   2  16 12328.1 2225.95   6
  -3  -2 -16 12625.3 2047.65   9
  -3  -2 -16 14208.5 2643.38   5
  -3   2  16 13921.1 1852.52   7
  -3  -2 -16 8247.46 2652.80   3
  -3   2  15 56113.2 4097.01   6
  -3  -2 -15 53131.4 5071.14   5
  -3  -2 -15 52702.7 3810.60   9
  -3   2  15 57044.9 3439.95   7
  -3  -2 -14 15182.3 2883.02   5
  -3   2  14 11951.9 2073.13   6
  -3  -2 -14 9380.55 2998.29   3
  -3  -2 -14 16907.2 2278.26   9
  -3   2  14 17284.5 2039.19   7
  -3  -2 -13 16315.8 2173.08   9
  -3  -2 -13 14702.7 2839.95   5
  -3  -2 -13 12565.1 2849.55   3
  -3  -2 -12 10607.3 2448.66   3
  -3  -2 -11 54554.6 4924.31   3
  -3  -2 -10 73620.3 5387.97   3
  -3  -2  -9 31450.7 3362.36   3
  -3  -2  -8 129680. 6289.43   3
  -3  -2  -7 128749. 5952.89   3
   3   2  -7 121372. 5796.67   1
  -3  -2  -6 156514. 6174.50   3
   3   2  -6 161667. 6228.56   1
   3   2  -5 28202.7 2531.88   1
  -3  -2  -5 28765.1 2593.86   3
   3   2  -4 94235.5 4245.77   1
  -3  -2  -4 97378.9 4654.52   3
   3   2  -3 110891. 4418.52   1
  -3  -2  -3 112750. 4855.37   3
   3   2  -2 64303.7 3381.90   1
  -3  -2  -2 71339.2 3887.76   3
   3   2  -1 125387. 4423.20   1
  -3  -2  -1 114035. 4645.94   3
   3   2   0 21518.2 2062.56   1
  -3  -2   0 25151.7 2534.71   3
   3   2   1 127253. 4156.62   1
  -3  -2   1 123067. 4789.02   3
  -3  -2   2 68385.8 3714.69   3
   3   2   2 69195.0 3043.67   1
  -3  -2   3 109418. 4592.47   3
   3   2   3 121390. 3920.68   1
  -3  -2   4 92469.6 4301.06   3
  -3  -2   5 30198.7 2539.65   3
   3  -2  -5 30404.2 2763.02   2
  -3  -2   6 156746. 5738.32   3
   3  -2  -6 162225. 6155.85   2
  -3  -2   7 111408. 4954.08   3
   3  -2  -7 118718. 5338.02   2
   3  -2  -8 122343. 5437.75   2
   3  -2  -9 25627.7 2651.23   2
   3  -2 -10 62500.7 4188.22   2
   3  -2 -11 57321.8 4136.66   2
   3  -2 -12 15724.9 2448.20   2
   3  -2 -13 20835.3 2893.21   2
  -3  -2  13 13445.8 1608.93   7
  -3  -2  14 13270.4 1707.63   7
   3  -2 -14 19634.5 3009.13   2
   3  -2 -15 59319.8 5027.90   2
  -3  -2  15 53851.2 3216.13   7
  -3  -2  15 51308.4 3071.81   4
  -3  -2  16 9551.87 1490.73   4
  -3  -2  16 9017.02 1454.83   7
  -3  -2  17 58861.6 3350.94   7
  -3  -2  17 52977.4 3146.29   4
  -3  -2  18 9869.59 1483.08   4
  -3  -2  18 10663.2 1557.64   7
  -3  -2  19 3991.66 1076.79   7
  -3  -2  19 2503.85 868.251   4
  -3  -2  20 8105.71 1356.96   4
  -3  -2  20 8911.99 1450.11   7
  -3  -2  21 37802.1 2609.62   7
  -3  -2  21 32139.7 2451.66   4
  -3  -2  22 3422.69 939.253   4
  -3  -2  22 3795.91 995.226   7
  -3  -2  23 28.0401 576.968   4
  -3  -2  23 242.372 704.711   7
  -3  -2  24 985.110 642.735   4
  -3  -2  24 969.569 714.038   7
  -3  -2  25 4173.08 869.483   4
  -3  -2  25 4716.31 1043.24   6
  -3  -2  25 4469.00 896.552   7
  -3  -2  26 5399.60 879.109   4
  -3  -2  26 6273.12 1050.81   6
  -3  -2  26 6024.10 980.185   7
  -3  -2  27 11279.1 1046.83   4
  -3  -2  27 12475.2 1247.59   6
  -3   3  27 1836.57 540.890   6
  -3  -3 -26 4946.30 851.947   5
  -3   3  26 4842.94 904.955   6
  -3   3  25 3943.97 924.365   6
  -3  -3 -25 2388.41 727.033   5
  -3   3  24 13233.5 1676.90   6
  -3  -3 -24 11554.5 1518.25   5
  -3   3  23 6298.01 1313.38   6
  -3  -3 -23 7387.25 1357.71   5
  -3   3  22 10994.9 1817.25   6
  -3  -3 -22 11225.7 1728.89   5
  -3   3  21 5456.50 1408.93   6
  -3  -3 -21 7981.37 1621.04   5
  -3   3  20 7253.84 1646.50   6
  -3  -3 -20 8407.73 1764.98   5
  -3   3  20 7499.63 1438.68   7
  -3  -3 -19 6923.73 1707.94   5
  -3   3  19 5277.90 1504.53   6
  -3   3  19 5787.85 1377.22   7
  -3   3  18 4974.15 1481.83   6
  -3  -3 -18 4515.87 1598.13   5
  -3   3  18 6737.60 1545.25   7
  -3   3  17 4459.14 1278.50   6
  -3  -3 -17 3101.40 1620.62   5
  -3  -3 -17 7675.60 1680.20   9
  -3   3  17 4599.20 1318.93   7
  -3   3  16 3164.81 1105.12   6
  -3  -3 -16 5771.10 1555.51   9
  -3  -3 -16 3542.34 1420.36   5
  -3   3  16 3497.07 1225.37   7
  -3   3  15 24107.6 2708.75   6
   3   3 -15 22739.2 4270.97   1
  -3  -3 -15 17675.8 2766.72   5
  -3  -3 -15 20184.9 2540.21   9
  -3   3  15 21761.4 2468.37   7
   3   3 -14 63486.3 6293.30   1
  -3   3  14 65059.4 4199.27   6
  -3  -3 -14 46973.8 4474.26   5
  -3  -3 -14 57460.1 4083.17   9
  -3  -3 -14 42684.5 5065.10   3
  -3   3  14 57101.8 3813.85   7
   3   3 -13 50494.2 5549.90   1
  -3   3  13 51330.2 3630.23   6
  -3  -3 -13 51086.8 4558.93   5
  -3  -3 -13 48929.0 3748.18   9
  -3  -3 -13 39290.2 4925.42   3
  -3   3  13 51283.6 3523.86   7
   3   3 -12 47322.2 5072.08   1
  -3   3  12 45521.9 3369.17   6
  -3  -3 -12 48927.6 4383.03   5
  -3  -3 -12 44872.1 5003.74   3
  -3   3  12 44265.0 3317.58   7
  -3  -3 -12 47600.8 3650.04   9
   3   3 -11 46567.9 4861.45   1
  -3  -3 -11 59001.5 4494.05   5
  -3  -3 -11 49443.5 3590.71   9
  -3  -3 -11 44705.0 4640.61   3
   3   3 -10 76465.6 5846.57   1
  -3  -3 -10 75631.1 5690.50   3
  -3  -3  -9 34330.0 3664.97   3
   3   3  -9 32043.3 3718.46   1
  -3  -3  -8 108954. 6126.09   3
   3   3  -8 106614. 6172.02   1
  -3  -3  -7 24323.9 2845.35   3
   3   3  -7 22069.1 2747.99   1
   3   3  -6 71002.3 4526.96   1
  -3  -3  -6 72682.3 4560.29   3
   3   3  -5 42450.0 3434.02   1
  -3  -3  -5 41816.6 3364.83   3
   3   3  -4 25940.7 2619.15   1
  -3  -3  -4 26271.9 2706.13   3
   3   3  -3 54194.4 3628.54   1
  -3  -3  -3 55182.6 3763.21   3
   3   3  -2 26696.8 2585.64   1
  -3  -3  -2 30807.5 2864.65   3
   3   3  -1 48425.5 3316.72   1
  -3  -3  -1 53381.4 3713.94   3
   3   3   0 99449.6 4517.69   1
  -3  -3   0 99283.7 4821.10   3
  -3  -3   1 42011.9 3184.82   3
   3   3   1 52161.5 3270.77   1
  -3  -3   2 24387.9 2550.52   3
   3   3   2 19544.3 2085.94   1
  -3  -3   3 46202.9 3330.62   3
   3   3   3 47232.0 3020.94   1
   3   3   4 26423.1 2329.12   1
  -3  -3   4 24306.0 2449.21   3
   3   3   5 41477.6 2935.04   1
  -3  -3   5 39400.2 3156.83   3
   3  -3  -5 41146.3 3489.29   2
  -3  -3   6 74415.4 4347.23   3
   3  -3  -6 78379.2 4759.88   2
  -3  -3   7 19684.4 2325.23   3
   3  -3  -7 21878.4 2672.08   2
   3  -3  -8 110787. 5694.05   2
   3  -3  -9 32880.6 3214.78   2
   3  -3 -10 81314.4 5101.13   2
   3  -3 -11 52518.5 4264.06   2
  -3  -3  11 46906.4 3062.08   7
  -3  -3  12 41088.4 2841.80   4
  -3  -3  12 44126.4 3074.08   7
  -3  -3  13 43789.8 3073.08   7
  -3  -3  13 47570.8 3058.15   4
   3  -3 -14 61297.6 5124.90   2
  -3  -3  14 56196.0 3452.55   7
  -3  -3  14 56168.5 3247.37   4
   3  -3 -15 23137.2 3506.00   2
  -3  -3  15 23663.4 2275.93   7
  -3  -3  15 19003.8 1986.16   4
  -3  -3  16 4845.63 1179.90   7
  -3  -3  16 5333.51 1122.48   4
  -3  -3  17 8261.97 1440.80   7
  -3  -3  17 8269.66 1385.93   4
  -3  -3  18 7706.79 1297.43   4
  -3  -3  18 8705.40 1469.14   7
  -3  -3  19 6774.18 1320.41   7
  -3  -3  19 7407.86 1261.35   4
  -3  -3  20 6851.67 1182.09   4
  -3  -3  20 9556.23 1427.75   7
  -3  -3  21 6814.91 1156.53   4
  -3  -3  21 9076.15 1388.62   7
  -3  -3  22 12968.8 1543.79   7
  -3  -3  22 12048.7 1435.38   4
  -3  -3  23 6558.64 1087.71   4
  -3  -3  23 7628.85 1223.84   7
  -3  -3  24 15250.1 1452.60   7
  -3  -3  24 13419.4 1367.78   4
  -3  -3  25 5132.14 850.848   4
  -3  -3  25 4488.46 940.237   6
  -3  -3  26 6659.14 902.015   4
  -3  -3  26 6649.90 990.866   6
  -3   4  26 3111.03 640.854   6
  -3  -4 -26 2539.67 629.375   5
  -3   4  25 3056.11 740.743   6
  -3  -4 -25 3241.52 777.310   5
  -3   4  24 3008.40 866.123   6
  -3  -4 -24 4128.28 923.529   5
  -3   4  23 3680.68 986.104   6
  -3  -4 -23 3664.31 1019.08   5
  -3   4  22 1113.27 758.374   6
  -3  -4 -22 2416.76 930.822   5
  -3   4  21 1089.97 840.483   6
  -3  -4 -21 2668.62 1084.70   5
  -3  -4 -20-173.239 939.584   5
  -3   4  20 130.233 764.597   6
  -3   4  19 15553.1 2207.55   6
  -3  -4 -19 13895.8 2204.24   5
  -3   4  18 2236.17 1149.94   6
  -3  -4 -18 235.908 1219.32   5
  -3   4  17 8616.08 1758.29   6
  -3  -4 -17 7143.57 1825.23   5
  -3   4  16 4112.28 1356.56   6
  -3  -4 -16 2541.78 1246.81   5
  -3   4  15 5503.98 1418.26   6
  -3  -4 -15 8588.24 1886.22   5
  -3   4  14 1360.64 1004.86   6
  -3  -4 -14 1498.32 1071.17   5
  -3   4  14 1588.40 1077.46   7
  -3   4  13 28767.6 2854.61   6
  -3  -4 -13 30875.5 3453.28   5
  -3   4  13 22661.1 2797.72   7
  -3  -4 -12 23112.1 3663.33   3
  -3   4  12 24704.5 2605.43   6
  -3  -4 -12 24536.2 3090.71   5
   3   4 -12 21303.6 3735.38   1
  -3   4  11 37197.8 3063.92   6
   3   4 -11 35567.8 4586.25   1
  -3  -4 -11 40038.3 3645.57   5
  -3  -4 -11 35654.0 4402.87   3
  -3   4  10 77200.8 4261.76   6
   3   4 -10 74468.6 6252.63   1
  -3  -4 -10 84284.6 5012.52   5
  -3  -4 -10 78836.9 6121.26   3
  -3  -4  -9 62568.1 5245.62   3
  -3   4   9 58547.0 3658.76   6
   3   4  -9 63743.7 5622.80   1
  -3  -4  -9 67963.9 4326.94   5
  -3   4   8 12744.0 1863.22   6
  -3  -4  -8 15678.0 2088.97   5
   3   4  -8 16197.2 2899.24   1
  -3  -4  -8 15398.4 2671.59   3
   3   4  -7 37861.5 3986.11   1
  -3  -4  -7 33380.1 3575.33   3
   3   4  -6 20138.0 2838.79   1
  -3  -4  -6 19758.5 2670.96   3
   3   4  -5 103912. 5863.01   1
  -3  -4  -5 103027. 5939.45   3
  -3  -4  -4 1683.04 1228.37   3
   3   4  -4 2052.82 1413.90   1
   3   4  -3 30185.7 2999.43   1
  -3  -4  -3 35128.4 3383.85   3
   3   4  -2 50645.7 3824.54   1
  -3  -4  -2 57777.8 4241.94   3
   3   4  -1 125888. 5739.99   1
  -3  -4  -1 132237. 6237.08   3
  -3  -4   0 126571. 6059.83   3
   3   4   0 138282. 5879.86   1
  -3  -4   1 112944. 5696.83   3
   3   4   1 130474. 5732.25   1
  -3  -4   2 41841.4 3611.27   3
   3   4   2 53695.3 3809.73   1
   3   4   3 35403.9 3078.71   1
  -3  -4   3 30799.7 3026.97   3
   3   4   4 2207.22 1198.55   1
  -3  -4   4 2404.73 1221.82   3
   3   4   5 122081. 5597.12   1
  -3  -4   5 109410. 5736.03   3
   3  -4  -5 119580. 6492.81   2
  -3  -4   6 21169.0 2613.33   3
   3  -4  -6 21929.8 2950.31   2
  -3  -4   7 33636.6 3283.77   3
   3  -4  -7 34607.0 3658.65   2
   3  -4  -8 16186.5 2750.04   2
  -3  -4   8 17375.7 1963.38   7
   3  -4  -9 55839.6 4636.64   2
  -3  -4   9 51930.4 3273.82   7
  -3  -4  10 69728.8 3890.28   7
  -3  -4  10 63927.1 3804.57   4
   3  -4 -11 36165.3 3951.82   2
  -3  -4  11 32368.4 2753.09   7
  -3  -4  11 27866.5 2527.71   4
   3  -4 -12 22461.6 3184.49   2
  -3  -4  12 23954.5 2454.07   7
  -3  -4  12 23140.1 2299.79   4
  -3  -4  13 22258.6 2397.13   7
  -3  -4  13 23437.8 2310.46   4
  -3  -4  14 848.241 873.253   7
  -3  -4  14 360.848 815.234   4
  -3  -4  15 9905.21 1608.22   7
  -3  -4  15 6851.65 1301.46   4
  -3  -4  16 4830.67 1239.85   7
  -3  -4  16 5223.52 1200.22   4
  -3  -4  17 9710.23 1537.13   7
  -3  -4  17 9714.89 1444.01   4
  -3  -4  18 3273.79 1009.68   7
  -3  -4  18 3207.95 963.885   4
  -3  -4  19 19604.2 1974.91   7
  -3  -4  19 17205.4 1770.87   4
  -3  -4  20 770.046 681.956   4
  -3  -4  20 1433.42 794.490   7
  -3  -4  21 2734.76 798.530   4
  -3  -4  21 3315.33 879.613   7
  -3  -4  22 1285.69 640.977   4
  -3  -4  23 3490.00 835.385   4
  -3  -4  24 4194.95 812.770   4
  -3  -4  25 3547.23 698.661   4
  -3  -4  25 5049.75 912.014   6
  -3   5  24 13052.4 1142.36   6
  -3  -5 -24 14392.9 1300.20   5
  -3   5  23 1721.65 680.095   6
  -3  -5 -23 1714.39 739.305   5
  -3   5  22 8965.16 1304.74   6
  -3  -5 -22 7612.47 1264.99   5
  -3  -5 -21 718.488 762.264   5
  -3   5  21 293.876 652.630   6
  -3   5  20 4434.70 1132.45   6
  -3  -5 -20 7140.47 1468.08   5
  -3   5  19 11241.2 1702.74   6
  -3  -5 -19 12509.9 1961.52   5
  -3   5  18 304.860 801.145   6
  -3  -5 -18-409.095 1205.91   5
  -3   5  17 17152.1 2209.91   6
  -3  -5 -17 11285.1 1981.87   5
  -3   5  16 412.163 781.293   6
  -3  -5 -16-2128.49 1576.33   5
  -3   5  15 569.656 760.787   6
  -3  -5 -15-2752.53 1621.00   5
  -3   5  14 32294.7 2977.41   6
  -3  -5 -14 30757.6 3236.49   5
  -3   5  13 802.774 832.870   6
  -3  -5 -13 74.1208 1217.92   5
  -3   5  12 83266.3 4618.54   6
  -3  -5 -12 86654.3 5223.76   5
  -3   5  11 12282.7 1894.17   6
  -3  -5 -11 12766.4 2171.73   5
  -3   5  10 81094.2 4411.45   6
  -3  -5 -10 82038.3 4817.19   5
  -3   5   9 9037.66 1609.30   6
  -3  -5  -9 7660.82 1617.31   5
  -3   5   8 33924.4 2838.08   6
   3   5  -8 29214.3 3932.73   1
  -3  -5  -8 34184.5 3008.73   5
  -3  -5  -8 26246.5 3526.70   3
  -3   5   7 31966.7 2714.72   6
   3   5  -7 30873.4 3862.41   1
  -3  -5  -7 30396.8 2797.71   5
  -3  -5  -7 27411.4 3599.78   3
  -3  -5  -6 16719.6 2898.76   3
  -3   5   6 20681.7 2219.74   6
   3   5  -6 16148.2 2873.94   1
  -3  -5  -6 19078.7 2192.28   5
  -3   5   5 8935.82 1524.42   6
   3   5  -5 6892.99 2082.62   1
  -3  -5  -5 7866.87 2180.73   3
  -3   5   4 17465.5 1992.17   6
   3   5  -4 16945.5 2717.27   1
  -3  -5  -4 21278.2 3063.82   3
  -3   5   3 24978.7 2459.80   6
   3   5  -3 28095.4 3387.43   1
  -3  -5  -3 33181.9 3755.60   3
  -3   5   2 57620.9 3396.77   6
  -3  -5  -2 60828.4 4808.61   3
   3   5  -2 56277.4 4381.19   1
  -3  -5  -1 43772.7 4232.67   3
   3   5  -1 40164.0 4037.76   1
  -3   5   0 76695.8 3666.28   6
  -3  -5   0 86143.0 5528.27   3
   3   5   0 71753.4 4756.71   1
  -3   5  -1 51033.6 3259.11   6
  -3  -5   1 40698.8 4067.57   3
   3   5   1 48224.2 4186.75   1
   3   5   2 55217.7 4322.58   1
  -3   5  -2 52091.2 3066.36   6
  -3  -5   2 56316.8 4507.08   3
  -3  -5   2 53261.2 3412.09   7
  -3   5  -3 22864.1 2166.41   6
   3   5   3 25599.8 3174.06   1
  -3  -5   3 21093.8 2925.99   3
  -3  -5   3 24421.2 2401.43   7
  -3  -5   4 13436.0 1941.20   4
  -3   5  -4 16329.2 1873.91   6
   3   5   4 18242.0 2654.36   1
  -3  -5   4 17816.7 2833.73   3
   3  -5  -4 18587.6 3391.65   2
  -3  -5   4 17502.4 1993.02   7
  -3  -5   5 9561.71 2375.69   3
  -3  -5   5 9350.87 1531.94   7
  -3   5  -5 9194.39 1526.54   6
   3   5   5 7802.66 2058.05   1
  -3  -5   5 7021.64 1521.34   4
   3  -5  -5 10130.1 2722.23   2
  -3   5  -6 19627.3 2112.24   6
   3  -5  -6 26824.6 3653.64   2
  -3  -5   6 23273.4 2283.95   7
  -3  -5   6 19906.5 2293.10   4
   3  -5  -7 38981.8 4214.73   2
  -3   5  -7 33568.8 2771.57   6
  -3  -5   7 35840.0 2824.93   7
  -3  -5   7 31605.8 2867.89   4
   3  -5  -8 31917.1 3720.79   2
  -3  -5   8 33526.6 2822.23   7
  -3  -5   8 29418.3 2797.99   4
  -3  -5   9 5293.29 1440.48   7
  -3  -5   9 6718.22 1519.89   4
  -3  -5  10 77089.6 4248.60   7
  -3  -5  10 69314.9 4215.61   4
  -3  -5  11 13456.0 1976.10   7
  -3  -5  11 13875.4 1995.66   4
  -3  -5  12 86224.9 4540.37   7
  -3  -5  12 87778.1 4561.75   4
  -3  -5  13-447.125 863.525   7
  -3  -5  13-38.2396 943.284   4
  -3  -5  14 33840.1 2769.40   7
  -3  -5  14 33853.5 2761.80   4
  -3  -5  15-481.215 834.718   7
  -3  -5  15-491.173 856.104   4
  -3  -5  16-134.147 789.116   7
  -3  -5  16-851.673 918.113   4
  -3  -5  17 18514.6 1891.66   7
  -3  -5  17 20216.7 1970.83   4
  -3  -5  18 1396.45 727.609   4
  -3  -5  18 310.234 739.929   7
  -3  -5  19 14307.9 1575.92   4
  -3  -5  20 6626.98 1077.37   4
  -3  -5  21 120.610 619.548   4
  -3  -5  22 8730.44 1124.72   4
  -3  -5  23 789.926 533.483   4
  -3  -5  24 17691.1 1241.33   4
  -3   6  22 985.331 500.814   6
  -3  -6 -22 1947.60 601.036   5
  -3   6  21 2894.12 691.647   6
  -3  -6 -21 2033.67 725.538   5
  -3   6  20 1977.90 695.027   6
  -3  -6 -20 1774.10 748.670   5
  -3  -6 -19 6032.12 1210.73   5
  -3   6  19 8160.25 1268.20   6
  -3   6  18 1339.65 735.378   6
  -3  -6 -18 632.919 732.202   5
  -3  -6 -17 5152.33 1357.77   5
  -3   6  17 7095.69 1283.90   6
  -3   6  16 2087.41 845.701   6
  -3  -6 -16 994.906 905.045   5
  -3   6  15 2858.73 1032.64   6
  -3  -6 -15 1535.77 1006.80   5
  -3   6  14 909.131 806.683   6
  -3  -6 -14 1301.64 956.583   5
  -3  -6 -13 594.965 886.378   5
  -3   6  13 382.638 796.036   6
  -3   6  12 33314.2 2805.57   6
  -3  -6 -12 32504.1 2879.22   5
  -3   6  11 6012.11 1342.47   6
  -3  -6 -11 5538.85 1457.89   5
  -3   6  10 10301.1 1709.73   6
  -3  -6 -10 10455.9 1677.94   5
  -3   6   9 18889.8 2132.34   6
  -3  -6  -9 17269.7 2091.76   5
  -3   6   8 8324.41 1526.97   6
  -3   6   7 19704.6 2174.72   6
  -3   6   6 10484.2 1630.67   6
  -3   6   5 7372.47 1447.47   6
  -3   6   4 9021.70 1552.40   6
  -3   6   3 27904.5 2536.20   6
  -3   6   2 38873.6 2898.17   6
  -3   6   1 27725.8 2523.77   6
  -3   6   0 22729.1 2263.58   6
  -3   6  -1 22232.9 2380.85   6
  -3  -6   1 18909.2 2428.51   7
  -3   6  -2 32632.7 2697.72   6
  -3  -6   2 29358.5 2792.39   7
  -3  -6   3 26265.6 2796.81   4
  -3   6  -3 27172.6 2501.04   6
  -3  -6   3 29386.1 2699.56   7
  -3  -6   4 8473.99 1584.83   7
  -3   6  -4 7898.43 1445.18   6
  -3  -6   4 7239.74 1718.17   4
  -3  -6   5 8276.87 1593.96   7
  -3   6  -5 8255.16 1520.63   6
  -3  -6   5 7577.47 1683.68   4
  -3   6  -6 11126.1 1803.62   6
  -3  -6   6 11384.3 1742.90   7
  -3  -6   6 11097.2 1925.39   4
  -3  -6   7 20235.3 2489.67   4
  -3  -6   7 23526.8 2421.97   7
  -3  -6   8 6719.94 1594.35   4
  -3  -6   8 10757.4 1779.98   7
  -3  -6   9 19351.9 2215.70   7
  -3  -6   9 17505.2 2298.99   4
  -3  -6  10 10627.7 1730.86   7
  -3  -6  10 13307.8 1978.51   4
  -3  -6  11 5062.78 1413.34   7
  -3  -6  11 5975.75 1441.50   4
  -3  -6  12 29655.1 2637.56   7
  -3  -6  12 34441.9 2907.55   4
  -3  -6  13 1228.25 831.099   7
  -3  -6  13 1247.02 903.364   4
  -3  -6  14-121.319 960.513   7
  -3  -6  14 422.122 802.176   4
  -3  -6  15 3713.39 1015.42   4
  -3  -6  16 2886.68 940.891   4
  -3  -6  17 14495.9 1564.73   4
  -3  -6  18 2654.90 771.848   4
  -3  -6  19 13673.5 1384.55   4
  -3  -6  20 3562.46 782.234   4
  -3  -6  21 4991.17 780.915   4
  -3   7  19 2423.82 613.983   6
  -3   7  18-66.9390 484.022   6
  -3   7  17 713.724 507.624   6
  -3   7  16 60.1093 561.168   6
  -3   7  15 1199.02 692.860   6
  -3   7  14 227.174 623.667   6
  -3   7  13 5707.56 1179.03   6
  -3   7  12 5773.85 1145.75   6
  -3   7  11 7707.17 1282.87   6
  -3   7  10 7457.74 1275.16   6
  -3   7   9 23813.6 2164.97   6
  -3   7   8 5522.56 1172.79   6
  -3   7   7 5456.03 1167.17   6
  -3   7   6 1203.77 809.781   6
  -3   7   5 19910.4 2024.77   6
  -3   7   4 18810.6 2035.23   6
  -3   7   3 21205.7 2192.84   6
  -3   7   2 40214.6 2905.59   6
  -3  -7  -2 40244.8 2938.35   7
  -3   7   1 34564.7 2784.35   6
  -3  -7  -1 30183.9 2558.86   7
  -3   7   0 20589.1 2308.22   6
  -3  -7   0 17020.2 2043.57   7
  -3  -7   1 34773.5 3282.98   4
  -3   7  -1 29154.3 2668.87   6
  -3  -7   2 38640.2 3256.25   4
  -3   7  -2 40609.2 3016.47   6
  -3  -7   2 37730.6 2837.63   7
  -3  -7   3 19887.4 2549.64   4
  -3   7  -3 22327.2 2370.76   6
  -3  -7   3 22288.1 2279.73   7
  -3   7  -4 17762.5 2180.72   6
  -3  -7   4 15917.9 1939.20   7
  -3  -7   4 18484.9 2379.96   4
  -3  -7   5 20777.5 2149.27   7
  -3  -7   5 18758.0 2341.06   4
  -3  -7   6 389.593 920.408   7
  -3  -7   6-3.64788 890.323   4
  -3  -7   7 9154.70 1558.03   7
  -3  -7   7 6619.08 1538.14   4
  -3  -7   8 5703.28 1319.56   7
  -3  -7   8 5944.70 1479.82   4
  -3  -7   9 28349.7 2450.94   7
  -3  -7   9 32165.4 2901.69   4
  -3  -7  10 10860.8 1591.89   7
  -3  -7  10 8935.86 1624.30   4
  -3  -7  11 7502.11 1439.38   4
  -3  -7  12 6627.71 1328.50   4
  -3  -7  13 9010.32 1385.31   4
  -3  -7  14 1302.62 746.201   4
  -3  -7  15 2001.92 727.155   4
  -3  -7  16 1300.53 671.214   4
  -3  -7  17 2374.59 688.558   4
  -3  -7  18 777.701 464.803   4
  -3  -8 -15 67.5821 451.417   7
  -3   8  15-514.354 465.375   6
  -3  -8 -14 1091.01 480.306   7
  -3   8  14-307.103 464.369   6
  -3  -8 -13 162.077 486.649   7
  -3   8  13-593.874 542.682   6
  -3   8  12 1820.74 612.159   6
  -3   8  11 437.844 518.565   6
  -3   8  10 6608.82 1105.13   6
  -3  -8  -9 2701.79 814.721   7
  -3   8   9 1202.22 658.545   6
  -3   8   8 3799.20 909.041   6
  -3  -8  -8 7343.45 1132.51   7
  -3  -8  -7 1984.07 778.058   7
  -3   8   7 2333.01 805.951   6
  -3   8   6 5614.02 1100.05   6
  -3  -8  -6 7044.27 1168.50   7
  -3  -8  -5 5121.20 1022.71   7
  -3   8   5 5847.08 1166.68   6
  -3   8   4 9698.57 1395.96   6
  -3  -8  -4 11042.8 1380.83   7
  -3  -8  -3 5292.84 1411.37   4
  -3   8   3 7689.26 1380.45   6
  -3  -8  -3 6439.78 1186.51   7
  -3   8   2 5755.93 1204.16   6
  -3  -8  -2 4027.64 1251.77   4
  -3  -8  -2 8238.87 1235.20   7
  -3  -8  -1 5697.18 1533.18   4
  -3   8   1 8855.41 1520.70   6
  -3  -8  -1 8823.00 1309.54   7
  -3  -8   0 6766.76 1659.00   4
  -3   8   0 11103.1 1635.49   6
  -3  -8   0 11725.3 1425.90   7
  -3   8  -1 8794.53 1538.88   6
  -3  -8   1 5332.43 1484.74   4
  -3  -8   1 9347.27 1353.25   7
  -3  -8   2 7011.25 1165.94   7
  -3   8  -2 6367.02 1305.92   6
  -3  -8   2 3179.33 1178.14   4
  -3  -8   3 6289.91 1238.50   7
  -3  -8   3 5852.29 1515.76   4
  -3  -8   4 12951.1 1469.65   7
  -3  -8   4 8795.59 1556.24   4
  -3  -8   5 6271.33 1178.68   7
  -3  -8   5 5931.24 1326.36   4
  -3  -8   6 7432.98 1242.27   7
  -3  -8   6 7578.21 1396.61   4
  -3  -8   7 2634.71 935.388   4
  -3  -8   8 7265.06 1282.07   4
  -3  -8   9 1283.19 731.634   4
  -3  -8  10 13515.1 1522.59   4
  -3  -8  11 1519.92 680.720   4
  -3  -8  12 4920.57 907.491   4
  -3  -8  13 766.755 511.652   4
  -3  -8  14 1719.90 526.366   4
  -3   9   8 1916.23 618.788   6
  -3   9   7 315.366 485.087   6
  -3  -9  -6 2215.66 578.667   7
  -3   9   6 1359.54 570.306   6
  -3  -9  -6 1383.87 652.472   4
  -3  -9  -5 1940.68 568.946   7
  -3   9   5 3224.53 779.342   6
  -3  -9  -5 2302.46 763.604   4
  -3  -9  -4 937.405 529.659   7
  -3  -9  -4 1459.22 692.503   4
  -3  -9  -3 2778.41 663.351   7
  -3  -9  -3 1661.01 651.678   4
  -3  -9  -2 3094.07 781.990   7
  -3  -9  -2 720.663 711.963   4
  -3  -9  -1 937.708 756.468   4
  -3  -9   0 2027.07 776.992   4
  -3  -9   1 1284.42 743.477   4
  -3  -9   2 2136.00 783.450   4
  -3  -9   3 2214.39 691.219   4
  -3  -9   4 1720.19 695.167   4
  -3  -9   5 3248.24 700.729   4
  -3  -9   6 1699.85 530.770   4
  -3  -9   7 1.35055 454.808   4
  -4   0   0 5586.39 1374.96   3
  -4   0   1 19325.5 2256.10   3
  -4   0  -1 13272.5 2019.62   3
  -4   0  -2 62781.7 3782.65   3
   4   0  -2 63020.4 3961.74   2
  -4   0   3 135642. 5463.16   3
  -4   0  -3 128749. 5264.34   3
   4   0  -3 140877. 5500.11   2
   4   0  -4 35101.8 2997.52   2
  -4   0  -4 34854.8 2859.64   3
   4   0  -5 108989. 4926.87   2
  -4   0  -5 97344.9 4727.23   3
   4   0  -6 137.397 1031.61   2
  -4   0  -6 1989.25 1043.13   3
   4   0  -7 100108. 4991.75   2
  -4   0  -7 86752.8 4702.05   3
   4   0  -8 2543.10 1386.62   2
   4   0  -9 146960. 6553.06   2
   4   0 -10 7182.65 1806.37   2
  -4   0  11 930.766 894.703   7
   4   0 -11 2308.97 1632.41   2
  -4   0  12 7849.78 1363.01   7
   4   0 -12 11717.9 2795.81   2
  -4   0  13 6891.51 1241.06   7
   4   0 -13 6554.44 2729.03   2
  -4   0  14 6297.88 1263.83   7
  -4   0  15 10916.7 1551.22   7
  -4   0  16 8419.25 1358.73   7
  -4   0  17 32826.7 3547.49   6
  -4   0  17 42570.0 2822.69   7
  -4   0  18-1478.52 1270.40   6
  -4   0  18 79.7638 606.974   7
  -4   0  19 5697.26 1683.29   6
  -4   0  19 7395.95 1295.67   7
  -4   0  20-98.7482 947.904   6
  -4   0 -20-1714.00 1259.24   9
  -4   0  20 467.370 649.395   7
  -4   0  21 15052.1 2179.45   6
  -4   0 -21 15795.8 1960.33   9
  -4   0  21 13555.6 1579.16   7
  -4   0  22 573.312 770.254   6
  -4   0 -22-1359.45 1118.07   9
  -4   0  22 1.80626 628.051   7
  -4   0  23 1474.57 793.912   6
  -4   0 -23 954.181 692.939   9
  -4   0  23-204.679 642.651   7
  -4   0  24 109.222 635.844   6
  -4   0  24-372.229 657.064   7
  -4   0 -24-351.739 662.284   9
  -4   0  25 208.098 518.288   6
  -4   0 -25 248.752 586.206   9
  -4   0  25-462.779 582.637   7
  -4   0  26 949.809 530.244   6
  -4   0  26 344.054 453.769   7
  -4   1  26 9438.70 988.800   6
  -4   1  25 653.137 558.564   6
  -4   1  25 567.799 518.160   7
  -4   1  24 23049.0 1939.33   6
  -4   1  24 20316.7 1698.38   7
  -4   1  23 8032.56 1379.94   6
  -4  -1 -23 6053.55 1113.01   9
  -4   1  23 6343.77 1067.27   7
  -4   1  22 18577.5 2148.71   6
  -4  -1 -22 16217.9 1793.24   9
  -4   1  22 14514.3 1597.50   7
  -4   1  21 4868.52 1384.27   6
  -4  -1 -21 5409.33 1154.49   5
  -4  -1 -21 6713.83 1339.84   9
  -4   1  21 5009.61 1095.60   7
  -4   1  20-549.723 1135.54   6
  -4  -1 -20 318.974 804.938   5
  -4  -1 -20-363.059 826.013   9
  -4   1  20 700.402 665.903   7
  -4   1  19 8814.81 1899.74   6
  -4  -1 -19 13273.0 1892.25   5
  -4  -1 -19 15400.5 2064.46   9
  -4   1  19 11944.4 1630.74   7
  -4   1  18-38.0111 1263.42   6
  -4  -1 -18 2433.34 1046.56   5
  -4  -1 -18 2472.19 1110.98   9
  -4   1  18 2198.62 933.340   7
  -4   1  17 4616.49 1427.60   6
  -4  -1 -17 5236.91 1448.01   9
  -4  -1 -17 5851.05 1574.17   5
  -4   1  17 6549.93 1315.53   7
  -4   1  16 12909.3 2158.87   6
  -4  -1 -16 20906.8 2727.71   5
  -4   1  16 18135.6 2000.97   7
  -4  -1 -16 16607.8 2311.64   9
  -4   1  15 9994.00 2008.51   6
  -4  -1 -15 10055.3 2174.48   5
  -4   1  15 15060.9 1879.60   7
  -4  -1 -14 75491.1 5426.38   5
  -4   1  14 96611.8 4303.37   7
  -4  -1 -13 3522.65 1331.61   5
  -4   1  13 6292.86 1316.41   7
  -4  -1 -12 58406.4 4798.66   5
  -4   1  12 83149.1 3953.13   7
  -4  -1 -11 15812.7 2724.95   5
  -4   1  11 21714.5 2216.45   7
  -4  -1 -11 16406.2 3259.09   3
  -4  -1 -10 51286.4 4157.64   5
  -4  -1 -10 49762.9 4757.22   3
  -4  -1  -9 10267.4 2178.36   3
  -4  -1  -8 25099.1 3093.29   3
  -4  -1  -7 13904.5 2206.96   3
  -4  -1  -6 2547.22 1175.93   3
  -4  -1  -5 6942.69 1485.02   3
  -4  -1  -4 16540.5 2109.55   3
  -4  -1  -3 64777.8 3942.65   3
  -4  -1  -2 125182. 5362.31   3
  -4  -1  -1 49259.4 3637.29   3
  -4  -1   0 118403. 5136.96   3
  -4   1  -1 57247.4 4367.81   3
  -4  -1   1 48198.1 3806.11   3
  -4   1  -2 140999. 5374.37   3
  -4  -1   2 133949. 5561.59   3
  -4  -1   3 58079.7 3716.22   3
   4  -1  -3 58879.9 4470.44   2
  -4  -1   4 17073.1 2064.76   3
   4  -1  -4 17312.9 2424.77   2
  -4  -1   5 9512.35 1632.18   3
   4  -1  -5 8290.68 1784.09   2
   4  -1  -6 1068.30 1148.27   2
   4  -1  -7 16699.7 2252.65   2
   4  -1  -8 30591.1 3119.96   2
   4  -1  -9 10847.9 2062.86   2
   4  -1 -10 54411.8 4355.45   2
  -4  -1  10 50235.0 3065.09   7
   4  -1 -11 21548.7 3043.21   2
  -4  -1  11 20681.3 2031.46   7
   4  -1 -12 74471.4 5378.29   2
  -4  -1  12 69119.9 3552.45   7
  -4  -1  13 5756.87 1225.98   7
   4  -1 -13 7623.27 2518.57   2
   4  -1 -14 89066.7 6357.65   2
  -4  -1  14 85885.8 3974.51   7
  -4  -1  15 8936.07 1407.46   7
  -4  -1  16 16092.5 1824.33   7
  -4  -1  17 5402.96 1138.22   7
  -4  -1  18 1430.25 740.264   7
  -4  -1  19 13814.5 2276.03   6
  -4  -1  19 11500.9 1547.99   7
  -4  -1  20 706.812 1012.38   6
  -4  -1  20 354.611 617.990   7
  -4  -1  21 6968.65 1564.78   6
  -4  -1  21 5821.40 1110.90   7
  -4  -1  22 17991.5 2051.63   6
  -4  -1  22 16529.4 1694.29   7
  -4  -1  23 7962.46 1294.42   6
  -4   1 -23 6548.87 1251.85   9
  -4  -1  23 7024.73 1138.70   7
  -4   1 -24 15707.1 1662.51   9
  -4  -1  24 20007.9 1739.56   6
  -4  -1  24 21318.7 1730.88   7
  -4  -1  25 146.739 512.411   6
  -4   1 -25-91.5091 538.191   9
  -4  -1  25 357.903 529.866   7
  -4  -1  26 9434.14 1043.19   7
  -4   2  25 1279.69 551.528   6
  -4   2  24 3742.84 860.951   6
  -4  -2 -24 1735.00 571.727   5
  -4   2  23 2584.72 863.258   6
  -4  -2 -23 713.971 653.293   5
  -4   2  23 1715.50 728.241   7
  -4   2  22 2623.21 916.091   6
  -4  -2 -22 1503.42 763.022   5
  -4   2  22 1598.59 786.299   7
  -4   2  21 12717.2 1857.10   6
  -4  -2 -21 14039.9 1715.75   5
  -4  -2 -21 17078.4 1926.87   9
  -4   2  21 14344.2 1676.58   7
  -4   2  20 3753.02 1258.02   6
  -4  -2 -20 4001.07 1089.63   9
  -4  -2 -20 4351.27 1152.05   5
  -4   2  20 5212.86 1177.80   7
  -4   2  19 10274.7 1861.56   6
  -4  -2 -19 12901.4 1990.84   5
  -4  -2 -19 13006.8 1875.67   9
  -4   2  19 12107.9 1728.82   7
  -4   2  18 3952.40 1322.33   6
  -4  -2 -18 5617.03 1535.74   5
  -4  -2 -18 3534.20 1158.92   9
  -4   2  18 4954.89 1263.04   7
  -4   2  17 10084.9 1893.79   6
  -4  -2 -17 14053.9 2348.51   5
  -4  -2 -17 12610.7 1969.19   9
  -4   2  17 12194.3 1831.88   7
  -4   2  16 25120.0 2750.21   6
  -4  -2 -16 27299.8 3265.31   5
  -4  -2 -16 26372.0 2788.40   9
  -4   2  16 26852.6 2532.81   7
  -4   2  15 48282.1 3714.20   6
  -4  -2 -15 49453.4 4471.37   5
  -4  -2 -15 44213.1 3596.09   9
  -4   2  15 52335.4 3548.19   7
  -4   2  14 5728.12 1298.45   6
  -4  -2 -14 6428.00 1821.52   5
  -4  -2 -14 5774.99 1459.36   9
  -4   2  14 7469.60 1569.88   7
  -4   2  13 2228.74 1480.41   6
  -4  -2 -13 5356.06 1647.09   5
  -4  -2 -13 5185.62 1355.65   9
  -4  -2 -13 1844.79 1723.79   3
  -4   2  13 6311.43 1460.73   7
  -4  -2 -12 23764.5 3212.71   5
  -4  -2 -12 24894.3 2671.83   9
  -4   2  12 22867.5 2431.05   7
  -4  -2 -12 19129.7 4058.58   3
  -4  -2 -11 8882.53 2100.29   5
  -4  -2 -11 9486.05 1692.38   9
  -4  -2 -11 8405.82 3122.17   3
  -4   2  11 11310.7 1822.04   7
  -4  -2 -10 6697.20 1466.56   9
  -4  -2 -10 4860.25 1627.32   5
  -4  -2 -10 4560.80 2299.21   3
  -4  -2  -9 27119.5 3108.79   5
  -4  -2  -9 28916.2 3837.94   3
  -4  -2  -9 28872.3 2694.17   9
  -4  -2  -8 40826.6 3405.14   5
  -4  -2  -8 41887.3 4223.23   3
  -4  -2  -8 38782.0 3003.12   9
  -4  -2  -7 121551. 6696.63   3
  -4  -2  -6 20931.6 2770.01   3
  -4  -2  -5 89936.9 5242.48   3
  -4  -2  -4 56620.8 4032.20   3
  -4  -2  -3 49748.3 3709.30   3
  -4  -2  -2 57412.7 3872.54   3
  -4  -2  -1 23843.1 2683.34   3
  -4  -2   0 24506.3 2587.54   3
  -4  -2   1 25645.3 2743.28   3
  -4  -2   2 58006.6 3936.25   3
  -4  -2   3 49734.9 3717.34   3
  -4  -2   4 52232.8 3786.26   3
   4  -2  -4 52500.8 4230.22   2
  -4  -2   5 84292.4 4785.52   3
   4  -2  -5 86986.7 5374.86   2
  -4  -2   6 20971.4 2543.10   3
   4  -2  -6 20439.7 2830.03   2
   4  -2  -7 123349. 6316.50   2
   4  -2  -8 39205.3 3681.27   2
  -4  -2   8 31790.4 2482.46   7
   4  -2  -9 32963.5 3487.33   2
  -4  -2   9 27214.5 2395.44   7
  -4  -2  10 5782.43 1245.01   7
   4  -2 -10 7595.91 2073.01   2
   4  -2 -11 13086.5 2632.16   2
  -4  -2  11 11225.7 1618.87   7
   4  -2 -12 26432.5 3477.19   2
  -4  -2  12 23124.1 2199.14   7
  -4  -2  13 6708.11 1270.05   7
   4  -2 -13 11966.0 2758.31   2
  -4  -2  14 5672.23 1256.55   7
  -4  -2  15 54377.0 3280.61   7
  -4  -2  16 32283.9 2547.37   7
  -4  -2  17 13782.6 1722.24   7
  -4  -2  18 3925.89 1040.63   7
  -4  -2  19 15547.4 1732.28   7
  -4  -2  20 4741.54 1049.12   7
  -4  -2  21 17487.7 1714.31   7
  -4  -2  22 1640.71 706.177   7
  -4  -2  23 4119.13 908.782   7
  -4   2 -24 2945.35 828.572   9
  -4  -2  24 3495.18 799.432   7
  -4   2 -25-125.973 552.988   9
  -4  -2  25 1260.17 550.618   7
  -4   3  25 5881.82 849.350   6
  -4   3  24 5543.39 927.074   6
  -4  -3 -24 4213.63 768.764   5
  -4   3  23 8631.26 1231.14   6
  -4  -3 -23 7406.86 1051.66   5
  -4   3  22 348.593 664.453   6
  -4  -3 -22 1088.93 713.310   5
  -4  -3 -21 6543.57 1269.70   5
  -4   3  21 7419.01 1337.60   6
  -4   3  20 890.464 859.255   6
  -4  -3 -20 3131.00 1033.98   5
  -4   3  20 2363.93 924.290   7
  -4   3  19 6845.45 1467.08   6
  -4  -3 -19 10420.5 1820.89   5
  -4   3  19 8840.51 1539.64   7
  -4   3  18-1075.17 1391.18   6
  -4  -3 -18 1927.60 1132.99   5
  -4   3  18 546.098 852.070   7
  -4   3  17 6445.57 1459.43   6
  -4  -3 -17 9507.30 1893.18   5
  -4   3  17 10368.8 1701.96   7
  -4   3  16 1585.76 971.055   6
  -4  -3 -16 2605.42 1090.04   9
  -4  -3 -16 2475.80 1350.00   5
  -4   3  16 1720.98 1029.79   7
  -4   3  15 24403.4 2619.81   6
  -4  -3 -15 17499.8 2747.06   5
  -4  -3 -15 24947.0 2732.90   9
  -4   3  15 25728.5 2617.89   7
  -4   3  14 27066.1 2705.42   6
  -4  -3 -14 18232.2 2755.48   5
  -4  -3 -14 25416.9 2773.71   9
  -4   3  14 23722.1 2689.67   7
  -4   3  13 14976.5 1908.67   6
  -4  -3 -13 16576.4 2586.89   5
  -4  -3 -13 16773.4 2297.39   9
  -4   3  13 16896.4 2268.06   7
  -4   3  12 10951.3 1730.09   6
  -4  -3 -12 11037.2 2246.84   5
  -4  -3 -12 11997.7 1924.14   9
  -4   3  11 25464.2 2450.89   6
  -4  -3 -11 31785.2 3429.38   5
  -4  -3 -11 27213.5 4313.10   3
  -4  -3 -11 28503.1 2809.84   9
  -4  -3 -10 6617.50 1698.18   5
  -4  -3 -10 6281.60 1448.98   9
  -4  -3 -10 8472.28 2457.33   3
  -4  -3  -9 96012.9 5285.52   5
  -4  -3  -9 91717.2 6744.93   3
  -4  -3  -9 83858.5 4547.65   9
  -4  -3  -8 9045.47 1601.95   9
  -4  -3  -8 7264.59 1619.36   5
  -4  -3  -8 8440.24 2462.19   3
  -4  -3  -7 5405.56 1358.09   5
  -4  -3  -7 4726.10 1289.55   9
  -4  -3  -7 4974.61 2056.69   3
  -4  -3  -6 15942.5 1999.06   5
  -4  -3  -6 15699.9 2635.02   3
  -4  -3  -6 15340.5 1936.89   9
  -4  -3  -5 22720.0 2227.10   5
  -4  -3  -5 26100.2 3124.08   3
  -4  -3  -5 24881.0 2330.63   9
  -4  -3  -4 16221.7 2471.32   3
  -4  -3  -3 51381.2 4037.82   3
  -4  -3  -2 46092.5 3933.08   3
  -4  -3  -1 121194. 5999.61   3
  -4  -3   0 139055. 6442.19   3
  -4  -3   1 106957. 5661.91   3
  -4  -3   2 38265.1 3593.38   3
  -4  -3   3 46621.2 3863.13   3
  -4  -3   4 13513.9 2234.13   3
  -4  -3   4 10793.4 1408.50   7
   4  -3  -4 14698.0 2896.49   2
  -4  -3   5 21102.5 2767.49   3
  -4  -3   5 19440.8 1912.78   7
   4  -3  -5 21215.1 3025.53   2
  -4  -3   6 16620.7 2529.93   3
   4  -3  -6 14558.8 2718.85   2
  -4  -3   6 15638.4 1789.04   7
  -4  -3   7 7736.57 1365.45   7
  -4  -3   7 5296.58 1522.35   5
   4  -3  -7 7841.65 2198.12   2
  -4  -3   7 7984.63 2007.06   3
  -4  -3   8 9102.28 1493.38   7
   4  -3  -8 9796.52 2431.46   2
   4  -3  -9 94579.2 6207.19   2
  -4  -3   9 81544.7 4123.92   7
  -4  -3  10 3565.50 1198.41   7
   4  -3 -10 3467.10 1769.58   2
   4  -3 -11 26895.6 3601.71   2
  -4  -3  11 23348.2 2334.47   7
  -4  -3  12 8943.11 1567.48   7
  -4  -3  13 15896.9 1976.58   7
  -4  -3  14 27218.6 2508.71   7
  -4  -3  15 28151.4 2468.32   7
  -4  -3  16 2124.78 978.448   7
  -4  -3  17 10669.0 1560.83   7
  -4  -3  18 781.055 723.363   7
  -4  -3  19 9484.28 1409.48   7
  -4  -3  20 3652.36 942.147   7
  -4  -3  21 7821.20 1166.57   7
  -4  -3  22 1846.47 686.504   7
  -4  -3  23 10680.9 1196.44   7
  -4   3 -24 1622.53 767.403   9
  -4  -3  24 6649.18 907.117   7
  -4  -4 -24 607.569 478.559   5
  -4   4  23 584.289 447.693   6
  -4  -4 -23-71.9242 527.794   5
  -4   4  22 3844.99 854.171   6
  -4  -4 -22 2073.97 683.213   5
  -4   4  21 42.0650 720.467   6
  -4  -4 -21 743.432 669.052   5
  -4   4  20 14336.8 1725.82   6
  -4  -4 -20 15483.0 1878.13   5
  -4   4  19 2803.11 921.754   6
  -4  -4 -19 3063.25 1088.25   5
  -4   4  18 28764.5 2603.46   6
  -4  -4 -18 25941.0 2707.06   5
  -4   4  17 1775.85 880.248   6
  -4  -4 -17 2903.90 1261.18   5
  -4   4  16 15474.9 2089.97   6
  -4  -4 -16 13648.3 2187.71   5
  -4   4  15 5559.29 1321.21   6
  -4  -4 -15 3143.86 1264.05   5
  -4   4  14 10712.0 1733.97   6
  -4  -4 -14 6721.72 1741.89   5
  -4   4  13 424.963 765.989   6
  -4  -4 -13 625.209 1035.45   5
  -4   4  12 6318.90 1394.41   6
  -4  -4 -12 7176.83 1686.68   5
  -4   4  11 2837.68 1103.47   6
  -4  -4 -11 2861.92 1204.68   5
  -4   4  10 22342.8 2281.33   6
  -4  -4 -10 28143.9 2965.83   5
  -4   4   9 4583.35 1127.96   6
  -4  -4  -9 6069.89 1566.18   5
  -4   4   8 47682.2 3098.70   6
  -4  -4  -8 52090.3 3781.61   5
  -4   4   7 45147.6 2977.23   6
  -4  -4  -7 52322.0 3641.04   5
  -4  -4  -7 51922.2 4879.60   3
  -4  -4  -6 97211.6 4742.78   5
  -4  -4  -6 91426.5 6137.86   3
  -4  -4  -5 13515.9 1926.16   5
  -4  -4  -5 11573.2 2449.60   3
  -4  -4  -4 84100.6 4222.64   5
  -4  -4  -4 78199.2 5476.54   3
  -4  -4  -3 14530.9 2053.03   5
  -4  -4  -3 13612.5 2647.48   3
  -4  -4  -2 25766.1 2518.48   5
  -4  -4  -2 23659.0 3166.11   3
  -4  -4  -1 28595.5 2537.42   5
  -4  -4  -1 28779.7 3368.52   3
  -4  -4  -1 26756.6 2339.71   7
  -4  -4   0 15404.1 2047.51   5
  -4  -4   0 15129.9 2774.29   3
  -4  -4   0 16808.4 2016.40   7
  -4  -4   1 24785.6 2504.98   5
  -4  -4   1 23531.3 3136.66   3
  -4  -4   1 21658.4 2196.80   7
  -4  -4   2 20323.8 2352.88   5
  -4  -4   2 20404.4 3042.04   3
  -4  -4   2 20140.4 2046.93   7
  -4  -4   3 15608.4 2882.42   3
  -4  -4   3 13953.9 1939.75   7
  -4  -4   4 81075.0 5581.26   3
  -4  -4   4 71691.1 3642.10   7
   4  -4  -4 82991.7 6081.26   2
  -4  -4   5 16226.4 2777.11   3
   4  -4  -5 14593.3 3153.18   2
  -4  -4   5 14891.5 1881.50   7
  -4  -4   6 97678.5 6109.07   3
  -4  -4   6 89934.3 4258.10   7
   4  -4  -6 102939. 6802.52   2
   4  -4  -7 54040.8 5017.21   2
  -4  -4   7 53468.7 3390.57   7
  -4  -4   8 60648.9 3654.04   7
  -4  -4   9 5164.58 1328.06   7
  -4  -4  10 27026.1 2621.10   7
  -4  -4  11 2099.17 944.693   7
  -4  -4  12 5347.70 1335.36   7
  -4  -4  13-775.967 1137.72   7
  -4  -4  14 12440.9 1784.37   7
  -4  -4  15 7323.99 1406.74   7
  -4  -4  16 22110.5 2156.70   7
  -4  -4  17 3658.67 1020.43   7
  -4  -4  18 37952.4 2567.60   7
  -4  -4  19 4270.04 966.024   7
  -4  -4  20 19399.0 1671.12   7
  -4  -4  21-255.678 581.110   7
  -4  -4  22 4785.79 805.002   7
  -4   5  22 2234.40 572.758   6
  -4  -5 -22 2575.42 658.436   5
  -4   5  21 2303.85 628.057   6
  -4  -5 -21 2167.57 674.740   5
  -4   5  20 301.371 514.230   6
  -4  -5 -20 158.603 535.290   5
  -4   5  19 350.280 731.963   6
  -4  -5 -19 2081.09 801.336   5
  -4   5  18-182.915 719.635   6
  -4  -5 -18 809.460 675.989   5
  -4   5  17 3192.47 902.816   6
  -4  -5 -17 2243.00 917.075   5
  -4   5  16 996.820 741.825   6
  -4  -5 -16 379.769 816.929   5
  -4   5  15 6155.02 1249.08   6
  -4  -5 -15 3909.27 1175.92   5
  -4   5  14 6401.22 1314.01   6
  -4  -5 -14 5696.20 1477.89   5
  -4   5  13 31940.1 2652.77   6
  -4  -5 -13 31270.7 2985.37   5
  -4   5  12 1187.19 871.267   6
  -4  -5 -12 1692.59 1061.87   5
  -4   5  11 19858.7 2081.63   6
  -4  -5 -11 24188.6 2616.80   5
  -4   5  10 1291.49 799.991   6
  -4  -5 -10 2040.76 1077.14   5
  -4   5   9 12488.6 1680.19   6
  -4  -5  -9 15026.8 2052.02   5
  -4   5   8 4288.11 1065.30   6
  -4  -5  -8 3891.31 1165.56   5
  -4   5   7 11052.4 1553.24   6
  -4  -5  -7 11975.4 1764.57   5
  -4   5   6 2771.60 934.086   6
  -4  -5  -6 3891.56 1167.15   5
  -4   5   5 17436.2 1899.73   6
  -4  -5  -5 22609.4 2310.35   5
  -4   5   4 4794.28 1267.16   6
  -4  -5  -4 10346.0 1807.52   5
  -4   5   3 37372.3 2642.42   6
  -4  -5  -3 49878.9 3304.50   5
  -4   5   2 21914.8 2342.78   6
  -4  -5  -2 23505.5 2538.91   5
  -4  -5  -2 29597.9 2752.59   7
  -4  -5  -1 37542.6 2820.37   7
  -4  -5   0 32928.0 2777.17   7
  -4  -5   1 34439.9 2719.65   7
  -4  -5   2 22044.0 2540.29   7
  -4  -5   3 44973.8 3087.79   7
  -4  -5   4 5884.44 1429.33   7
  -4  -5   5 19398.1 2174.31   7
  -4  -5   6 4240.71 1229.02   7
  -4  -5   7 15693.4 2024.74   7
  -4  -5   8 3346.49 1089.42   7
  -4  -5   9 16279.9 2138.77   7
  -4  -5  10 1751.59 1063.40   7
  -4  -5  11 20765.6 2340.75   7
  -4  -5  11 18136.1 1901.18   4
  -4  -5  12 1806.72 1058.65   7
  -4  -5  12 2333.16 960.697   4
  -4  -5  13 36196.8 2871.20   7
  -4  -5  13 29696.8 2226.71   4
  -4  -5  14 7132.34 1223.53   4
  -4  -5  14 8716.69 1520.15   7
  -4  -5  15 7110.17 1270.39   7
  -4  -5  15 7533.58 1155.26   4
  -4  -5  16 1903.47 833.807   7
  -4  -5  16 2155.07 719.733   4
  -4  -5  17 3042.48 877.319   7
  -4  -5  17 2745.10 829.164   4
  -4  -5  18 284.383 651.778   7
  -4  -5  18-322.374 563.572   4
  -4  -5  19 1211.85 670.173   7
  -4  -5  20 623.303 580.226   7
  -4   6  19 1548.13 506.601   6
  -4  -6 -19 1591.11 621.947   5
  -4   6  18 7837.40 1053.42   6
  -4  -6 -18 9842.01 1201.34   5
  -4   6  17 1199.54 534.572   6
  -4  -6 -17 1733.95 737.744   5
  -4   6  16 5748.57 1019.34   6
  -4  -6 -16 4050.66 1037.36   5
  -4   6  15 3303.86 839.001   6
  -4  -6 -15 1995.67 956.033   5
  -4   6  14 654.364 603.440   6
  -4  -6 -14 248.767 691.083   5
  -4   6  13 6620.37 1167.42   6
  -4  -6 -13 6916.05 1335.40   5
  -4   6  12 7555.44 1245.56   6
  -4  -6 -12 5979.47 1480.96   5
  -4   6  11 821.917 679.873   6
  -4  -6 -11 3578.93 1080.14   5
  -4   6  10 8589.89 1334.63   6
  -4  -6 -10 9208.52 1546.69   5
  -4   6   9 1339.63 745.804   6
  -4  -6  -9 2824.16 1045.21   5
  -4   6   8 21613.8 2015.81   6
  -4  -6  -8 26660.1 2367.17   5
  -4   6   7 3243.67 988.695   6
  -4  -6  -7 3187.19 1072.09   5
  -4   6   6 24008.6 2118.16   6
  -4   6   5 1936.23 850.337   6
  -4   6   4 17742.6 1848.36   6
  -4  -6  -4 20843.5 2202.67   7
  -4   6   3 19291.4 1979.11   6
  -4  -6  -3 23119.4 2404.17   7
  -4   6   2 26115.1 2242.51   6
  -4  -6  -2 29182.1 2599.49   7
  -4   6   1 19521.7 2012.39   6
  -4  -6  -1 22971.0 2296.02   7
  -4   6   0 10352.7 1638.49   6
  -4  -6   0 14888.3 1954.64   7
  -4   6  -1 17165.1 1903.15   6
  -4  -6   1 20420.0 2231.83   7
  -4   6  -2 24899.2 2224.42   6
  -4  -6   2 29016.6 2595.88   7
  -4   6  -3 18222.8 1973.75   6
  -4  -6   3 20748.0 2270.66   7
  -4  -6   3 14593.5 2207.24   4
  -4   6  -4 19582.7 2066.59   6
  -4  -6   4 20285.7 2200.35   7
  -4  -6   4 13268.9 1907.90   4
  -4  -6   5 3079.53 1222.88   7
  -4  -6   5 1165.05 1065.69   4
  -4  -6   6 34053.7 2843.31   7
  -4  -6   6 26661.8 2487.81   4
  -4  -6   7 4336.25 1298.34   7
  -4  -6   7 3898.80 1189.26   4
  -4  -6   8 28209.1 2632.45   7
  -4  -6   8 21300.9 2065.54   4
  -4  -6   9-112.192 937.743   7
  -4  -6   9 1203.44 782.984   4
  -4  -6  10 10778.6 1422.13   4
  -4  -6  10 12185.5 1809.11   7
  -4  -6  11 1727.25 958.545   7
  -4  -6  11 1239.55 798.271   4
  -4  -6  12 8213.80 1410.96   7
  -4  -6  12 9173.68 1333.60   4
  -4  -6  13 7572.85 1142.64   4
  -4  -6  13 9601.70 1398.11   7
  -4  -6  14 560.851 696.652   7
  -4  -6  14 1202.53 620.402   4
  -4  -6  15 3953.26 914.723   7
  -4  -6  15 5863.07 973.598   4
  -4  -6  16 8233.18 1012.16   4
  -4  -6  16 8609.06 1130.94   7
  -4  -6  17 1073.46 596.699   7
  -4  -6  17 2287.54 668.610   4
  -4   7  16 70.2282 455.653   6
  -4  -7 -15 2256.35 630.003   7
  -4   7  15 2061.75 542.128   6
  -4  -7 -14 4062.34 841.356   7
  -4   7  14 2487.96 625.325   6
  -4  -7 -13 5501.84 973.586   7
  -4   7  13 5845.82 930.492   6
  -4  -7 -12 3472.91 844.313   7
  -4   7  12 2877.27 731.803   6
  -4   7  11 9845.28 1214.27   6
  -4  -7 -11 13184.5 1494.04   7
  -4  -7 -10 2630.73 851.236   7
  -4   7  10 1962.24 689.007   6
  -4   7   9 12058.7 1330.79   6
  -4  -7  -9 14843.1 1648.79   7
  -4  -7  -8 5120.79 1107.61   7
  -4   7   8 3508.13 840.300   6
  -4  -7  -7 2112.98 826.782   7
  -4   7   7 1179.32 647.663   6
  -4   7   6 6444.16 1081.89   6
  -4  -7  -6 8606.24 1347.60   7
  -4  -7  -5 3418.51 987.303   7
  -4   7   5 2492.79 844.261   6
  -4   7   4 6872.27 1179.15   6
  -4  -7  -4 5945.63 1306.42   4
  -4  -7  -4 9538.64 1444.80   7
  -4   7   3 10788.8 1459.19   6
  -4  -7  -3 13212.6 1691.53   7
  -4   7   2 10211.2 1506.90   6
  -4  -7  -2 12220.1 1685.68   7
  -4   7   1 17145.6 1861.10   6
  -4  -7  -1 20257.5 1976.87   7
  -4   7   0 21245.4 2062.54   6
  -4  -7   0 20864.6 2073.51   7
  -4   7  -1 16649.9 1831.41   6
  -4  -7   1 20695.1 2033.23   7
  -4   7  -2 9173.22 1490.60   6
  -4  -7   2 11271.3 1717.87   7
  -4  -7   3 7854.13 1619.39   4
  -4  -7   3 12405.1 1668.76   7
  -4  -7   4 7729.82 1404.10   4
  -4  -7   4 12130.8 1635.63   7
  -4  -7   5 3899.56 1116.96   7
  -4  -7   5 3562.80 1072.13   4
  -4  -7   6 7445.56 1242.95   4
  -4  -7   6 8732.53 1415.51   7
  -4  -7   7 2485.69 969.522   7
  -4  -7   7 793.412 737.024   4
  -4  -7   8 6077.65 1221.25   7
  -4  -7   8 3644.19 995.841   4
  -4  -7   9 14725.0 1686.34   7
  -4  -7   9 12962.3 1484.52   4
  -4  -7  10 2625.94 882.223   7
  -4  -7  10 1848.70 748.296   4
  -4  -7  11 16223.7 1579.75   7
  -4  -7  11 13762.9 1364.91   4
  -4  -7  12 5554.97 954.257   7
  -4  -7  12 5138.33 910.291   4
  -4  -7  13 7971.80 991.408   7
  -4  -7  13 10113.7 1053.53   4
  -4  -7  14 2718.14 682.328   4
  -4  -8 -11 1655.90 577.182   7
  -4  -8 -10 1020.67 458.705   7
  -4   8  10 1330.04 574.049   6
  -4  -8  -9 1594.92 581.850   7
  -4   8   9 2005.38 585.471   6
  -4  -8  -8 679.111 468.374   7
  -4   8   8 847.414 512.954   6
  -4  -8  -7 5057.26 856.072   7
  -4   8   7 2722.75 699.669   6
  -4  -8  -6 1637.19 627.667   7
  -4   8   6 1649.37 651.902   6
  -4   8   5 5375.58 948.446   6
  -4  -8  -5 8989.55 1099.86   7
  -4   8   4 5066.15 954.674   6
  -4  -8  -4 5083.12 931.494   7
  -4   8   3 4947.47 931.514   6
  -4  -8  -3 4298.06 1041.02   4
  -4   8   2 4027.96 983.257   6
  -4  -8  -2 2351.00 1106.60   4
  -4  -8  -2 5002.17 967.149   7
  -4  -8  -1 3421.23 826.098   7
  -4  -8  -1 17.6578 876.011   4
  -4  -8   0 2695.38 835.531   7
  -4  -8   0-348.952 771.184   4
  -4  -8   1 3397.38 826.739   7
  -4  -8   1 1176.30 912.260   4
  -4  -8   2 3568.62 917.336   7
  -4  -8   2 5298.36 1156.04   4
  -4  -8   3 5503.79 1024.25   4
  -4  -8   3 8230.03 1122.44   7
  -4  -8   4 3516.05 931.474   7
  -4  -8   4 3919.84 1013.24   4
  -4  -8   5 3964.26 840.937   4
  -4  -8   5 7879.95 1087.71   7
  -4  -8   6 1966.81 698.660   7
  -4  -8   6 754.392 570.668   4
  -4  -8   7 4241.11 760.135   7
  -4  -8   7 2473.44 653.213   4
  -5   0   0 7304.13 1627.98   5
  -5   0   0 5834.23 1510.45   8
  -5   0   0 8262.34 2138.75   3
  -5   0   1 18090.1 2108.20   5
  -5   0  -1 12723.4 2000.82   5
  -5   0   1 13018.8 1983.20   8
  -5   0  -1 16058.2 2256.28   8
  -5   0  -1 9957.68 2269.13   3
  -5   0   2 20019.3 2051.47   5
  -5   0  -2 23780.9 2380.34   5
  -5   0  -2 25580.4 2728.72   8
  -5   0   2 24619.7 2582.60   8
  -5   0  -3 4794.52 1706.82   5
  -5   0  -3 6332.68 1883.67   8
  -5   0   4 98989.0 4934.94   8
  -5   0   4 80151.7 4080.95   5
  -5   0  -4 84834.9 4404.51   5
  -5   0  -4 100362. 5347.78   8
  -5   0  -5 2844.87 1219.21   5
  -5   0   5 2255.62 1073.78   8
  -5   0  -6 25698.8 2656.92   5
  -5   0   6 32012.9 2845.91   8
  -5   0  -7 2940.65 1135.83   5
  -5   0   7 3903.23 1214.09   8
  -5   0   8 51831.8 3657.24   8
  -5   0   8 42366.5 3000.24   7
  -5   0   9 1045.88 875.306   7
  -5   0  -9 759.449 1072.27   5
  -5   0  -9 87.9256 1370.73   8
  -5   0  10 6556.04 1364.40   7
  -5   0 -10 6598.29 1640.29   5
  -5   0 -10 5739.79 1539.72   8
  -5   0  11 492.297 776.212   7
  -5   0 -11 2589.09 1118.44   5
  -5   0 -11 252.410 1230.09   8
  -5   0  12-1008.34 922.431   7
  -5   0 -12-967.987 1148.42   5
  -5   0  13 3679.05 1020.63   7
  -5   0  14 1399.19 838.397   7
  -5   0  15 190.682 676.344   7
  -5   0  16 46496.0 2882.41   7
  -5   0 -17-235.530 1062.99   9
  -5   0  17 863.604 744.551   7
  -5   0 -18 39530.8 3249.49   9
  -5   0  18 35408.8 2433.00   7
  -5   0 -19-1.35483 975.899   9
  -5   0  19 1246.36 718.493   7
  -5   0 -20 39583.8 2920.79   9
  -5   0  20 35025.9 2259.47   7
  -5   0 -21 112.885 775.409   9
  -5   0  21 590.422 596.806   7
  -5   0 -22 5871.59 1085.57   9
  -5   0  22 4970.91 905.793   7
  -5   0 -23-209.756 626.085   9
  -5   0  23-1251.20 608.452   7
  -5   0  24-525.043 451.112   7
  -5   1  23 5531.98 858.454   7
  -5   1  22 928.947 608.904   7
  -5  -1 -21 4513.93 1008.55   9
  -5   1  21 3140.85 825.272   7
  -5  -1 -20-515.440 894.531   9
  -5   1  20 266.083 654.023   7
  -5  -1 -19 223.640 737.844   5
  -5  -1 -19 244.975 887.145   9
  -5   1  19-1098.29 797.401   7
  -5  -1 -18-204.675 652.779   5
  -5  -1 -18-905.432 1032.49   9
  -5   1  18-701.409 782.081   7
  -5  -1 -17 2000.68 968.970   5
  -5  -1 -17 899.523 975.207   9
  -5   1  17 1511.23 844.093   7
  -5  -1 -16 926.304 964.087   5
  -5  -1 -16-617.878 1210.61   9
  -5   1  16 1362.79 808.887   7
  -5  -1 -15 15669.2 2269.67   5
  -5  -1 -15 15953.4 2274.81   9
  -5   1  15 17268.1 1935.92   7
  -5  -1 -14 3346.45 1355.66   5
  -5  -1 -14 1680.39 998.392   9
  -5   1  14 4748.11 1161.58   7
  -5  -1 -13 9583.96 2017.80   5
  -5  -1 -13 8272.92 1726.23   9
  -5   1  13 11723.0 1675.49   7
  -5  -1 -12 4254.07 1532.66   5
  -5  -1 -12 2813.61 1138.33   9
  -5   1  12 3984.56 1077.11   7
  -5  -1 -11 43898.5 3983.56   5
  -5  -1 -11 48949.2 3843.71   9
  -5   1  11 52793.9 3395.44   7
  -5  -1 -10 5077.65 1701.79   5
  -5  -1 -10 2779.34 1293.52   9
  -5  -1  -9 59968.8 4417.29   5
  -5  -1  -9 63578.5 4202.15   9
  -5  -1  -9 50418.6 3758.10   8
  -5  -1  -8 2329.42 1133.49   5
  -5  -1  -8 101.542 1125.01   9
  -5  -1  -7 273.769 970.534   5
  -5  -1  -7 1545.16 877.784   9
  -5   1   7 803.018 1027.56   8
  -5  -1  -7-1302.60 1372.34   8
  -5  -1  -6 2900.67 996.697   5
  -5  -1  -6 2526.44 1088.65   9
  -5   1   6 3347.51 1069.27   8
  -5  -1  -6 2888.34 1022.66   8
  -5  -1  -6 2765.67 2110.72   3
  -5  -1  -5 20492.2 2276.65   5
  -5  -1  -5 20313.2 2227.64   9
  -5  -1  -5 20432.4 2376.21   8
  -5   1   5 23519.4 2501.98   8
  -5  -1  -5 16499.8 2908.85   3
  -5  -1  -4 1948.99 1036.07   5
  -5  -1  -4 2277.36 1139.51   8
  -5   1   4 1964.59 1158.15   8
  -5  -1  -4 2139.54 1878.45   3
  -5  -1  -3 52269.9 3380.09   5
  -5  -1  -3 50807.6 4328.57   3
  -5  -1  -3 60542.8 3899.09   8
  -5   1   3 56998.5 3925.03   8
  -5  -1  -2 54885.0 3580.99   5
  -5  -1  -2 50406.9 4483.94   3
  -5  -1  -2 50067.1 3630.93   8
  -5   1   2 41839.4 3587.41   8
  -5   1   1 130190. 5130.07   5
  -5  -1  -1 112675. 4831.28   5
  -5  -1  -1 113824. 6122.04   3
  -5  -1  -1 131301. 5559.51   8
  -5  -1   0 75934.7 5283.40   3
  -5  -1   0 70394.4 4260.33   8
  -5   1  -1 125661. 5103.50   5
  -5  -1   1 105120. 5763.73   3
  -5  -1   1 112411. 4734.57   5
  -5  -1   1 131519. 5513.57   8
  -5  -1   2 41906.8 4120.35   3
  -5  -1   2 48460.1 3312.44   5
  -5  -1   2 48440.8 3582.20   8
  -5  -1   3 52624.2 4246.85   3
  -5  -1   3 50327.4 3195.86   5
  -5   1  -3 54830.7 3565.85   5
  -5  -1   4 3461.52 1244.37   5
  -5   1  -4 4482.43 1556.67   5
  -5  -1   4 3842.39 1294.11   8
  -5  -1   5 15951.4 1982.05   7
  -5  -1   5 19544.5 2154.87   5
  -5  -1   6-384.160 1311.81   7
  -5  -1   7-1147.58 1193.21   7
  -5  -1   8 616.959 854.798   7
  -5  -1   9 61428.3 3530.39   7
  -5  -1  10 3752.60 1155.93   7
  -5  -1  11 60162.7 3428.87   7
  -5  -1  12 2564.96 940.714   7
  -5  -1  13 12665.7 1683.12   7
  -5  -1  14 4104.33 1093.98   7
  -5  -1  15 15071.0 1750.99   7
  -5  -1  16 1083.51 778.942   7
  -5  -1  17 1019.43 688.590   7
  -5  -1  18-604.721 641.349   7
  -5  -1  19-1720.39 844.746   7
  -5   1 -20-883.125 938.250   9
  -5  -1  20-1005.78 723.771   7
  -5   1 -21 4953.32 1112.08   9
  -5  -1  21 4429.05 896.122   7
  -5   1 -22 966.006 681.621   9
  -5  -1  22 1394.79 616.937   7
  -5   1 -23 4077.20 837.779   9
  -5  -1  23 5565.21 859.346   7
  -5   1 -24 374.549 522.635   9
  -5  -1  24 1243.86 475.732   7
  -5  -2 -22 1576.85 510.991   5
  -5  -2 -21 8084.88 1043.36   5
  -5   2  21 8151.49 1127.40   7
  -5  -2 -20 9052.10 1247.49   5
  -5   2  20 10867.5 1366.83   7
  -5  -2 -19 2701.81 921.127   5
  -5   2  19 2170.27 835.999   7
  -5  -2 -18 23850.2 2274.30   5
  -5  -2 -18 26553.1 2512.64   9
  -5   2  18 27331.3 2243.83   7
  -5  -2 -17 12366.7 1924.84   5
  -5  -2 -17 10355.9 1745.86   9
  -5   2  17 12711.1 1701.49   7
  -5  -2 -16 20103.9 2563.95   5
  -5  -2 -16 20368.1 2420.14   9
  -5   2  16 21272.5 2188.76   7
  -5  -2 -15 8140.47 1731.98   5
  -5  -2 -15 7608.06 1539.10   9
  -5   2  15 9146.39 1537.29   7
  -5  -2 -14-381.161 1018.74   5
  -5  -2 -14-952.257 1181.01   9
  -5   2  14 397.302 806.242   7
  -5  -2 -13 1761.39 1249.84   5
  -5  -2 -13 2648.28 1010.86   9
  -5  -2 -12 4313.12 1490.35   5
  -5  -2 -12 5211.45 1360.25   9
  -5  -2 -11 1727.18 1195.32   5
  -5  -2 -11 1051.63 931.332   9
  -5  -2 -10 1503.35 1207.35   5
  -5  -2 -10 23.0014 1095.08   9
  -5  -2  -9 21374.2 2781.62   5
  -5  -2  -9 18454.0 2287.69   9
  -5  -2  -8 20101.9 2588.11   5
  -5  -2  -8 19079.1 2277.58   9
  -5  -2  -8 15798.5 2142.50   8
  -5  -2  -7 27198.7 2856.54   5
  -5  -2  -7 27870.4 2662.61   9
  -5  -2  -7 21642.3 2460.83   8
  -5  -2  -6 58870.0 3919.23   5
  -5  -2  -6 60272.7 5233.18   3
  -5  -2  -6 58099.2 3661.68   9
  -5  -2  -6 54022.1 3728.49   8
  -5   2   6 64698.6 4111.20   8
  -5  -2  -5 12515.7 1892.88   5
  -5  -2  -5 11593.4 1713.71   9
  -5  -2  -5 12097.2 1928.67   8
  -5   2   5 12671.3 1971.73   8
  -5  -2  -5 14224.6 2676.03   3
  -5  -2  -4 18663.2 2170.49   5
  -5  -2  -4 22030.0 3131.50   3
  -5  -2  -4 17244.9 2011.89   9
  -5  -2  -4 21767.9 2469.18   8
  -5  -2  -3 21554.7 2340.81   5
  -5  -2  -3 21505.4 3048.46   3
  -5  -2  -3 29302.7 2772.27   8
  -5  -2  -2 16882.9 2122.81   5
  -5  -2  -2 16805.3 2717.46   3
  -5  -2  -2 24111.3 2508.79   8
  -5  -2  -1 2569.55 1271.42   5
  -5  -2  -1 5050.61 1393.04   8
  -5  -2  -1 1291.62 1465.70   3
  -5  -2   0 864.267 883.562   5
  -5  -2   0 2288.20 1216.98   8
  -5  -2   0 1527.21 1522.49   3
  -5  -2   1 8841.10 1665.89   7
  -5  -2   1 6341.07 1419.16   5
  -5  -2   1 5390.70 1982.81   3
  -5  -2   2 21282.4 2229.00   5
  -5  -2   2 16372.9 2631.03   3
  -5  -2   2 20262.3 2164.67   7
  -5  -2   3 24424.1 2389.83   5
  -5  -2   3 17637.8 2715.98   3
   5  -2  -3 17439.8 3223.02   2
  -5  -2   3 23449.0 2345.63   7
  -5  -2   4 16637.2 2681.50   3
  -5  -2   4 20591.2 2204.89   5
   5  -2  -4 19639.7 3245.12   2
  -5  -2   4 20634.6 2153.13   7
  -5  -2   5 9785.95 1664.46   7
  -5  -2   5 12903.8 1884.77   5
   5  -2  -5 12155.1 2760.62   2
   5  -2  -6 64254.1 5054.83   2
  -5  -2   6 57242.7 3681.89   5
  -5  -2   6 55292.2 3427.14   7
   5  -2  -7 28668.3 3780.29   2
  -5  -2   7 24169.8 2321.14   7
  -5  -2   8 12078.3 1685.87   7
  -5  -2   9 13587.4 1759.88   7
  -5  -2  10 1190.27 834.015   7
  -5  -2  11 1017.92 775.648   7
  -5  -2  12 7557.18 1345.75   7
  -5  -2  13 3784.93 1063.08   7
  -5  -2  14-1130.77 870.443   7
  -5  -2  15 9256.27 1383.75   7
  -5  -2  16 18762.2 1846.59   7
  -5  -2  17 13200.2 1513.16   7
  -5  -2  18 24495.4 1939.60   7
  -5  -2  19 2783.93 799.083   7
  -5  -2  20 11409.4 1298.56   7
  -5   2 -21 7287.20 1239.62   9
  -5  -2  21 10480.2 1182.53   7
  -5   2 -22 1442.32 670.512   9
  -5  -2  22 3019.57 711.340   7
  -5   2 -23-184.483 443.766   9
  -5  -2  23 445.780 443.776   7
  -5  -3 -22 3803.56 694.692   5
  -5  -3 -21 1690.66 582.176   5
  -5  -3 -20-861.949 686.736   5
  -5  -3 -19-166.678 616.466   5
  -5  -3 -18 96.0470 797.460   5
  -5  -3 -17 2931.69 1024.02   5
  -5  -3 -16 2707.47 1071.38   5
  -5  -3 -15 214.205 884.772   5
  -5  -3 -14 6138.42 1597.60   5
  -5  -3 -13 12037.1 2105.74   5
  -5  -3 -12 13297.9 2240.92   5
  -5  -3 -11 21078.0 2762.39   5
  -5  -3 -10 15653.3 2410.88   5
  -5  -3  -9 35920.2 3336.72   5
  -5  -3  -8 10370.6 1855.48   5
  -5  -3  -7 5066.80 1810.04   5
  -5  -3  -6 11153.1 1871.14   5
  -5  -3  -5 30760.9 2795.44   5
  -5  -3  -4 3094.25 1290.43   7
  -5  -3  -4 2834.74 1195.52   5
  -5  -3  -3 17843.3 2180.81   5
  -5  -3  -3 17211.9 2205.22   7
  -5  -3  -2 70917.1 4005.95   5
  -5  -3  -2 70292.4 3877.29   7
  -5  -3  -1 134924. 5461.26   5
  -5  -3  -1 154144. 5604.91   7
  -5  -3   0 183675. 6372.20   5
  -5  -3   0 188954. 6089.29   7
  -5  -3   1 102209. 4892.26   5
  -5  -3   1 134108. 5183.85   7
  -5  -3   2 47434.9 3337.26   5
  -5  -3   2 51531.7 3299.76   7
  -5  -3   3 9608.26 1643.59   5
  -5  -3   3 14201.3 1863.96   7
  -5  -3   4-724.599 934.698   7
  -5  -3   4 3121.03 1257.04   5
  -5  -3   5 28282.3 2686.31   5
  -5  -3   5 27073.2 2402.53   7
  -5  -3   6 6558.61 1292.54   7
  -5  -3   7 2378.36 996.605   7
  -5  -3   8 5830.03 1288.86   7
  -5  -3   9 28532.4 2515.22   7
  -5  -3  10 13233.6 1799.32   7
  -5  -3  11 19604.5 2099.03   7
  -5  -3  12 18294.6 1977.23   7
  -5  -3  13 18806.0 1974.77   7
  -5  -3  14 9680.33 1418.49   7
  -5  -3  15-66.5326 664.708   7
  -5  -3  16 4000.76 954.772   7
  -5  -3  17 1723.21 726.148   7
  -5  -3  18-156.071 562.378   7
  -5  -3  19-286.685 578.098   7
  -5  -3  20-445.585 559.969   7
  -5  -3  21 2792.19 679.343   7
  -5   3 -22 567.447 527.390   9
  -5  -3  22 6797.55 857.306   7
  -5  -4 -21 2851.99 669.603   5
  -5  -4 -20 1371.60 570.750   5
  -5  -4 -19 8066.50 1182.49   5
  -5  -4 -18 1553.82 805.305   5
  -5  -4 -17 3343.37 994.630   5
  -5  -4 -16 979.235 722.257   5
  -5  -4 -15 10517.1 1718.63   5
  -5  -4 -14 528.598 746.914   5
  -5  -4 -13 5102.42 1309.90   5
  -5  -4 -12 4632.35 1341.81   5
  -5  -4 -11 3209.28 1168.83   5
  -5  -4 -10 4825.49 1427.02   5
  -5  -4  -9 8101.59 1547.39   7
  -5  -4  -9 13798.5 2060.47   5
  -5  -4  -8 1435.36 1107.12   7
  -5  -4  -8 3448.06 1261.34   5
  -5  -4  -7 35633.5 3053.97   5
  -5  -4  -7 29941.9 2849.12   7
  -5  -4  -6 2481.07 1177.48   7
  -5  -4  -6 1397.36 1057.11   5
  -5  -4  -5 26138.5 2508.06   5
  -5  -4  -5 29459.9 2733.21   7
  -5  -4  -4 3485.86 1313.08   7
  -5  -4  -4 2988.61 1217.12   5
  -5  -4  -3 25186.1 2552.48   5
  -5  -4  -3 18290.6 2289.85   7
  -5  -4  -2 45993.1 3333.89   5
  -5  -4  -2 45793.1 3215.07   7
  -5  -4  -1 39654.9 3089.10   5
  -5  -4  -1 45709.8 3097.61   7
  -5  -4   0 30631.8 2851.61   5
  -5  -4   0 32270.2 2736.09   7
  -5  -4   1 46979.0 3389.75   5
  -5  -4   1 38939.3 2939.08   7
  -5  -4   2 45770.3 3322.19   5
  -5  -4   2 45454.7 3105.64   7
  -5  -4   3 20263.9 2326.69   5
  -5  -4   3 24044.0 2387.80   7
  -5  -4   4 1354.25 1053.46   7
  -5  -4   4 3034.94 1344.63   5
  -5  -4   5 28613.7 2723.57   5
  -5  -4   5 24913.9 2361.25   7
  -5  -4   6 1026.45 844.974   7
  -5  -4   7 27037.7 2489.95   7
  -5  -4   8 1961.58 941.931   7
  -5  -4   9 11457.4 1700.72   7
  -5  -4  10 2688.10 972.163   7
  -5  -4  11 1282.61 845.217   7
  -5  -4  12 4519.13 1064.99   7
  -5  -4  13 7674.05 1295.25   7
  -5  -4  14 58.7734 718.041   7
  -5  -4  15 18117.0 1775.51   7
  -5  -4  16 1629.77 759.152   7
  -5  -4  17 3507.27 834.355   7
  -5  -4  18 2874.02 742.677   7
  -5  -4  19 10496.5 1122.82   7
  -5  -4  20 1903.11 582.555   7
  -5  -5 -19 172.391 439.328   5
  -5  -5 -18 701.953 541.165   5
  -5  -5 -17 769.757 607.782   5
  -5  -5 -16 7143.07 1208.56   5
  -5  -5 -15-1580.18 799.136   5
  -5  -5 -14 6655.25 1552.58   5
  -5  -5 -13 182.183 703.584   5
  -5  -5 -12 11738.5 1941.75   5
  -5  -5 -12 12100.2 1519.60   7
  -5  -5 -11 1876.10 803.663   7
  -5  -5 -11 2134.35 965.675   5
  -5  -5 -10 6111.92 1297.14   7
  -5  -5 -10 10719.6 1682.78   5
  -5  -5  -9 900.699 862.093   7
  -5  -5  -9 1714.90 924.535   5
  -5  -5  -8 6928.85 1444.98   7
  -5  -5  -8 8404.47 1488.92   5
  -5  -5  -7 501.444 813.364   7
  -5  -5  -7-775.977 894.080   5
  -5  -5  -6 7626.97 1482.31   7
  -5  -5  -6 7590.68 1409.34   5
  -5  -5  -5 5995.06 1337.46   7
  -5  -5  -5 4267.87 1187.47   5
  -5  -5  -4 8329.73 1507.70   5
  -5  -5  -4 10495.9 1658.92   7
  -5  -5  -3 10020.5 1676.75   5
  -5  -5  -3 7957.25 1543.01   7
  -5  -5  -2 44558.4 3141.44   5
  -5  -5  -2 30873.0 2580.27   7
  -5  -5  -1 79024.4 4178.96   5
  -5  -5  -1 63966.0 3728.07   7
  -5  -5   0 111519. 4820.36   5
  -5  -5   0 100764. 4433.98   7
  -5  -5   1 40402.3 3088.37   5
  -5  -5   1 62260.8 3784.92   7
  -5  -5   2 21231.9 2160.92   7
  -5  -5   3 6003.73 1334.72   7
  -5  -5   4 8483.86 1472.73   7
  -5  -5   5 5137.50 1289.88   7
  -5  -5   6 6223.76 1339.66   7
  -5  -5   7-355.073 748.713   7
  -5  -5   8 8232.41 1388.62   7
  -5  -5   9 2058.97 980.813   7
  -5  -5  10 8671.60 1436.85   7
  -5  -5  11 2047.73 916.276   7
  -5  -5  12 18691.4 1853.06   7
  -5  -5  13-37.0512 655.061   7
  -5  -5  14 18018.5 1706.57   7
  -5  -5  15 297.331 558.503   7
  -5  -5  16 11764.6 1241.27   7
  -5  -5  17 1283.35 572.292   7
  -5  -5  18 107.260 472.982   7
  -5  -6 -15 2722.88 782.107   5
  -5  -6 -14 300.861 511.055   5
  -5  -6 -13 3260.16 758.618   7
  -5  -6 -13 2064.61 905.440   5
  -5  -6 -12 589.693 578.526   7
  -5  -6 -12 43.6272 616.558   5
  -5  -6 -11 1650.04 653.148   7
  -5  -6 -11 639.651 676.296   5
  -5  -6 -10 767.949 625.404   7
  -5  -6 -10 189.730 716.450   5
  -5  -6  -9 4377.71 1016.92   7
  -5  -6  -9 5286.71 1205.47   5
  -5  -6  -8 2790.51 951.541   7
  -5  -6  -8 3036.20 954.891   5
  -5  -6  -7 22743.5 2186.99   5
  -5  -6  -7 28605.3 2292.52   7
  -5  -6  -6 5474.35 1225.51   7
  -5  -6  -6 2668.81 977.800   5
  -5  -6  -5 17531.4 1788.71   5
  -5  -6  -5 18738.0 1897.80   7
  -5  -6  -4 5663.05 1280.07   7
  -5  -6  -3 14566.9 1708.06   7
  -5  -6  -2 11499.4 1671.77   7
  -5  -6  -1 10086.4 1503.29   7
  -5  -6   0 9626.22 1571.27   7
  -5  -6   1 12108.6 1596.96   7
  -5  -6   2 8687.63 1554.80   7
  -5  -6   3 14557.9 1723.22   7
  -5  -6   4 4970.07 1257.69   7
  -5  -6   5 18809.3 1937.14   7
  -5  -6   6 1480.71 938.630   7
  -5  -6   7 30225.4 2401.61   7
  -5  -6   8 2825.53 977.536   7
  -5  -6   9 7176.37 1248.15   7
  -5  -6  10 647.070 643.585   7
  -5  -6  11 2628.52 791.748   7
  -5  -6  12-188.842 648.854   7
  -5  -6  13 5707.85 924.423   7
  -5  -6  14 588.626 529.680   7
  -5  -6  15 5708.46 760.339   7
  -5  -7 -10 2070.70 595.580   7
  -5  -7  -9 450.157 497.159   7
  -5  -7  -8 2376.39 664.017   7
  -5  -7  -7 1751.39 647.165   7
  -5  -7  -6 1938.16 662.303   7
  -5  -7  -5 2917.08 788.060   7
  -5  -7  -4 1924.44 737.411   7
  -5  -7  -3 6395.16 1084.95   7
  -5  -7  -2 21373.6 1795.93   7
  -5  -7  -1 32123.5 2211.37   7
  -5  -7   0 36075.2 2299.24   7
  -5  -7   1 29399.1 2118.61   7
  -5  -7   2 16902.1 1633.21   7
  -5  -7   3 5650.07 1060.66   7
  -5  -7   4 2644.90 813.289   7
  -5  -7   5 2675.25 822.881   7
  -5  -7   6 2317.73 734.333   7
  -5  -7   7 1166.48 619.675   7
  -5  -7   8 1656.93 638.746   7
  -5  -7   9 2163.27 588.445   7
  -5  -7  10 3146.83 577.995   7
  -5  -7  11 1831.38 511.993   7
  -5  -8  -2 1565.30 603.229   7
  -5  -8  -1 2554.00 698.860   7
  -5  -8   0 3858.56 728.726   7
  -6   0   0 4645.74 1337.00   5
  -6   0   0 2827.06 1189.35   8
  -6   0  -1 5500.69 1688.02   5
  -6   0   1 2999.82 1206.33   8
  -6   0  -1 3306.42 1316.66   8
  -6   0  -2 16861.7 2237.34   5
  -6   0   2 16026.3 2182.93   8
  -6   0  -2 15256.9 2200.38   8
  -6   0  -3 13932.9 2220.38   5
  -6   0   3 10381.1 1922.27   8
  -6   0  -3 10350.3 1987.23   8
  -6   0  -4 30957.2 2986.01   5
  -6   0  -4 28831.9 3083.75   8
  -6   0   4 27770.8 2810.39   8
  -6   0  -5 29538.3 3015.37   5
  -6   0   5 32690.6 3014.99   8
  -6   0  -5 27102.4 3002.32   8
  -6   0  -6 1631.17 1197.27   5
  -6   0  -6 570.531 919.380   8
  -6   0  -7 12596.4 2127.07   5
  -6   0  -7 18744.4 2289.20   9
  -6   0  -7 14878.4 2271.30   8
  -6   0  -8 3685.26 1389.34   5
  -6   0  -8 4524.38 1198.68   9
  -6   0  -8 2773.01 1185.95   8
  -6   0  -9 9414.39 1880.02   5
  -6   0  -9 9766.13 1874.46   8
  -6   0  -9 11309.2 1858.56   9
  -6   0 -10 1988.30 1182.05   5
  -6   0 -10 1439.74 889.677   9
  -6   0 -10 3377.34 1254.16   8
  -6   0 -11 1910.99 1045.92   5
  -6   0 -11 1062.35 1026.72   9
  -6   0 -11 2443.43 1093.98   8
  -6   0  11 2821.58 934.723   7
  -6   0 -12 1554.55 870.061   9
  -6   0 -12 2524.77 1076.42   8
  -6   0  12 1208.30 742.000   7
  -6   0 -13 266.906 883.211   9
  -6   0  13-1125.14 927.627   7
  -6   0 -14 372.991 833.857   9
  -6   0  14-433.083 735.046   7
  -6   0 -15 6737.21 1409.89   9
  -6   0  15 7265.65 1139.38   7
  -6   0 -16 3689.38 1087.05   9
  -6   0  16 4016.02 912.461   7
  -6   0 -17 5230.31 1187.00   9
  -6   0  17 4983.77 947.284   7
  -6   0 -18 788.876 700.526   9
  -6   0  18 1080.01 612.924   7
  -6   0 -19 6699.20 1133.21   9
  -6   0  19 6288.72 893.761   7
  -6   0 -20-638.356 568.479   9
  -6   0  20-255.264 457.884   7
  -6   1  19 1119.14 533.982   7
  -6  -1 -18 1891.59 794.386   9
  -6   1  18 43.8041 641.754   7
  -6  -1 -17 2425.74 849.635   9
  -6   1  17 3078.27 805.733   7
  -6  -1 -16 1582.15 738.294   5
  -6  -1 -16 1286.41 817.095   9
  -6   1  16 2162.03 738.497   7
  -6  -1 -15 1752.38 835.166   5
  -6  -1 -15 1373.77 803.531   9
  -6   1  15 3096.42 948.210   7
  -6  -1 -14 17857.9 2136.26   5
  -6  -1 -14 14306.6 1942.51   9
  -6  -1 -13 49.9057 860.457   5
  -6  -1 -13-322.565 947.095   9
  -6  -1 -12 15039.3 2288.17   5
  -6  -1 -12 11350.0 1818.36   9
  -6  -1 -11 2772.99 1266.04   5
  -6  -1 -11 3042.69 1082.22   9
  -6  -1 -10 7526.78 1846.20   5
  -6  -1 -10 10648.6 1732.18   9
  -6  -1 -10 10759.4 1918.43   8
  -6  -1  -9-539.338 1114.29   5
  -6  -1  -9 442.743 963.470   9
  -6  -1  -9 2041.18 1133.03   8
  -6  -1  -8 3354.97 1335.18   5
  -6  -1  -8 2707.42 1079.03   9
  -6  -1  -8 2056.73 1128.10   8
  -6  -1  -7 3525.23 1418.23   5
  -6  -1  -7 3087.83 989.153   9
  -6   1   7 4505.21 1268.87   8
  -6  -1  -7 4560.05 1341.77   8
  -6  -1  -6 239.753 1036.19   5
  -6  -1  -6-800.601 1142.38   9
  -6   1   6-630.993 992.023   8
  -6  -1  -6 401.331 867.517   8
  -6  -1  -5-112.931 992.757   5
  -6  -1  -5 694.597 929.296   8
  -6   1   5 341.646 801.329   8
  -6  -1  -4 9297.38 1804.67   5
  -6  -1  -4 6909.77 1648.54   8
  -6   1   4 7138.80 1532.63   8
  -6  -1  -3 11140.0 1977.09   8
  -6   1   3 9656.45 1842.10   8
  -6  -1  -2 54152.9 3641.04   5
  -6  -1  -2 48155.7 3669.54   8
  -6   1   2 47082.1 3654.85   8
  -6  -1  -1 34336.7 3156.53   8
  -6   1   1 29265.5 3015.21   8
  -6  -1   0 65980.6 3832.16   5
  -6  -1   0 70199.7 4364.95   8
  -6   1   0 62760.8 4310.38   8
  -6  -1   1 29343.4 3115.07   8
  -6   1  -1 25607.3 2891.48   8
  -6  -1   2 45780.1 3177.72   5
  -6   1  -2 43040.5 3707.73   8
  -6   1  -3 11330.7 2223.37   5
  -6   1  -3 7462.35 1715.47   8
  -6   1  -4 5221.97 1410.80   5
  -6   1  -4 4487.70 1381.15   8
  -6   1  -5 422.437 841.916   5
  -6   1  -5-1494.58 1401.34   8
  -6   1  -6-93.4312 1206.65   8
  -6   1  -7 1841.75 1123.19   8
  -6  -1   8 3999.79 1056.00   7
  -6   1  -8 2099.69 1017.32   8
  -6  -1   9-559.372 815.616   7
  -6   1  -9-133.333 1046.35   8
  -6   1 -10 10197.3 1996.55   8
  -6  -1  10 11656.6 1536.26   7
  -6  -1  11 3991.70 1096.72   7
  -6   1 -11 3191.95 1199.80   8
  -6   1 -12 15684.0 2240.42   8
  -6  -1  12 18175.7 1785.96   7
  -6  -1  13 660.265 692.223   7
  -6   1 -13 279.659 874.285   9
  -6   1 -13-15.2877 815.266   8
  -6   1 -14 16579.4 2105.37   9
  -6  -1  14 17925.6 1652.44   7
  -6   1 -15 2011.61 940.301   9
  -6  -1  15 2326.24 770.634   7
  -6   1 -16 1424.23 808.618   9
  -6  -1  16 2281.19 701.155   7
  -6   1 -17 2582.91 901.847   9
  -6  -1  17 2211.10 707.085   7
  -6   1 -18 1413.79 698.193   9
  -6  -1  18 2045.20 616.429   7
  -6   1 -19 678.096 566.306   9
  -6  -1  19 1555.71 558.613   7
  -6   1 -20-144.891 449.106   9
  -6  -1  20 695.395 410.718   7
  -6   1 -21-17.0536 461.968   9
  -6  -2 -18 1787.66 622.345   5
  -6  -2 -17 5121.26 962.424   5
  -6  -2 -16 3559.15 954.859   5
  -6  -2 -15 3375.86 1064.18   5
  -6  -2 -14 332.005 736.987   5
  -6  -2 -13 598.348 861.589   5
  -6  -2 -12 208.887 902.935   5
  -6  -2 -11 2273.88 1182.59   5
  -6  -2 -11 5230.32 1256.00   9
  -6  -2 -10 1628.15 1088.04   5
  -6  -2 -10 3544.34 1131.31   9
  -6  -2  -9 16872.1 2501.51   5
  -6  -2  -8 4084.43 1371.05   5
  -6  -2  -7 23473.7 2817.30   5
  -6   2   7 23861.3 2285.04   8
  -6  -2  -6 4001.79 1422.05   5
  -6   2   6 4154.13 1190.06   8
  -6  -2  -5 5861.62 1603.99   5
  -6   2   5 5198.48 1290.29   8
  -6  -2  -4 20081.7 2518.55   5
  -6   2   4 12810.2 1953.32   8
  -6  -2  -3 42762.6 3317.74   5
  -6   2   3 38148.8 3177.40   8
  -6  -2  -2 17652.8 2315.26   5
  -6   2   2 9029.82 1738.74   8
  -6  -2  -1 11983.8 1777.33   5
  -6   2   1 9818.90 1797.58   8
  -6  -2   0 8339.95 1622.71   5
  -6   2   0 4578.11 1418.20   8
  -6  -2   1 12879.1 1836.77   5
  -6   2  -1 10758.1 1935.06   8
  -6  -2   2 21526.2 2335.44   5
  -6  -2   3 35889.7 2849.87   5
  -6  -2   4 13505.5 1983.50   7
  -6  -2   5 4073.14 1168.57   7
  -6  -2   6 2244.50 1004.61   7
  -6  -2   7 21190.8 2155.23   7
  -6  -2   8 4311.38 1127.22   7
  -6  -2   9 20009.4 1957.17   7
  -6  -2  10 2680.73 874.284   7
  -6  -2  11 5035.91 1062.40   7
  -6  -2  12 206.619 575.120   7
  -6   2 -12 9.10323 903.463   8
  -6  -2  13 508.763 610.133   7
  -6   2 -13 1137.36 873.251   8
  -6  -2  14-851.129 637.846   7
  -6   2 -14-742.942 838.189   8
  -6  -2  15 2091.99 694.671   7
  -6   2 -15 1441.61 797.585   8
  -6  -2  16 3798.09 782.256   7
  -6   2 -17 2888.26 856.729   9
  -6  -2  17 5778.65 891.137   7
  -6   2 -18 1515.25 634.672   9
  -6  -2  18 2289.93 619.298   7
  -6   2 -19 1004.39 597.241   9
  -6  -2  19 5706.74 767.206   7
  -6   2 -20 170.836 399.469   9
  -6  -2  20 1299.88 480.382   7
  -6  -3 -18 1324.23 498.791   5
  -6  -3 -17 234.178 519.562   5
  -6  -3 -16 2589.78 872.380   5
  -6  -3 -15 4084.66 1038.40   5
  -6  -3 -14 5546.49 1244.99   5
  -6  -3 -13 1945.98 977.104   5
  -6  -3 -12 7747.89 1599.08   5
  -6  -3 -11 709.370 902.778   5
  -6  -3 -10 898.826 900.420   5
  -6  -3  -9 3590.70 1275.77   5
  -6  -3  -8 3787.43 1236.91   5
  -6  -3  -7 3995.28 1288.00   5
  -6  -3  -6 3449.61 1230.70   5
  -6  -3  -5 8346.28 1616.68   5
  -6   3   5 6064.93 1241.48   8
  -6  -3  -4 16795.5 2178.43   5
  -6   3   4 13176.4 1821.69   8
  -6  -3  -3 34046.6 2885.53   5
  -6   3   3 26857.8 2588.23   8
  -6  -3  -2 30773.0 2708.69   5
  -6   3   2 23189.5 2516.90   8
  -6  -3  -1 20905.2 2299.66   5
  -6   3   1 12494.0 1991.93   8
  -6  -3   0 26915.2 2451.65   5
  -6  -3   0 26616.0 2810.49   7
  -6  -3   1 21828.4 2374.55   5
  -6  -3   1 17630.0 2691.20   7
  -6  -3   2 29928.1 2577.55   5
  -6  -3   2 22750.4 2632.26   7
  -6  -3   3 32381.9 2720.20   5
  -6  -3   3 27169.3 2678.59   7
  -6  -3   4 16226.8 2163.54   7
  -6  -3   5 5417.69 1331.10   7
  -6  -3   6 3319.29 1050.70   7
  -6  -3   7 3384.41 994.855   7
  -6  -3   8 4437.20 1049.15   7
  -6  -3   9 4001.93 983.765   7
  -6  -3  10 1658.16 759.120   7
  -6  -3  11 2768.80 846.132   7
  -6  -3  12 13113.1 1420.85   7
  -6  -3  13 4044.89 871.405   7
  -6   3 -14 6438.92 1261.78   8
  -6  -3  14 7343.93 1039.20   7
  -6   3 -15 3619.14 946.768   8
  -6  -3  15 5147.55 884.225   7
  -6  -3  16 2907.13 668.470   7
  -6  -3  17 595.862 443.223   7
  -6   3 -18-112.854 459.361   9
  -6  -3  18 2487.66 554.024   7
  -6   3 -19-9.05206 390.589   9
  -6  -3  19 225.975 376.322   7
  -6  -4 -17 892.892 586.237   5
  -6  -4 -16 3526.69 805.202   5
  -6  -4 -15 2031.02 736.278   5
  -6  -4 -14 2544.52 792.286   5
  -6  -4 -13 897.403 603.782   5
  -6  -4 -12-735.247 789.608   5
  -6  -4 -11-99.5073 785.124   5
  -6  -4 -10 2229.52 898.868   5
  -6  -4  -9 699.170 773.407   5
  -6  -4  -8 6357.16 1366.45   5
  -6  -4  -7 10538.1 1744.53   5
  -6  -4  -6 25713.5 2470.03   5
  -6  -4  -5 13346.8 1880.12   5
  -6  -4  -4 16494.7 1990.24   5
  -6   4   4 12386.9 1600.81   8
  -6  -4  -4 16588.0 2202.75   7
  -6  -4  -3 10056.7 1624.38   5
  -6  -4  -3 12912.3 2079.15   7
  -6  -4  -2 10343.6 1837.18   7
  -6  -4  -2 8681.36 1491.19   5
  -6   4   2 5290.16 1286.24   8
  -6  -4  -1 8670.68 1846.71   7
  -6  -4  -1 8765.14 1540.12   5
  -6  -4   0 9141.63 1685.51   7
  -6  -4   0 12266.6 1655.83   5
  -6  -4   1 6306.66 1619.63   7
  -6  -4   1 8499.73 1464.03   5
  -6  -4   2 6463.94 1469.67   7
  -6  -4   2 8230.08 1481.39   5
  -6  -4   3 8297.25 1623.00   7
  -6  -4   4 13560.8 1829.49   7
  -6  -4   5 11662.1 1720.79   7
  -6  -4   6 21628.0 2047.42   7
  -6  -4   7 9736.02 1437.82   7
  -6  -4   8 6814.95 1149.05   7
  -6  -4   9 1231.62 628.076   7
  -6  -4  10 2703.78 817.182   7
  -6  -4  11-380.907 639.285   7
  -6  -4  12-309.600 552.584   7
  -6  -4  13 1589.52 590.815   7
  -6  -4  14 2677.35 660.796   7
  -6  -4  15 2142.30 581.802   7
  -6   4 -15 850.472 505.110   8
  -6  -4  16 1998.49 514.677   7
  -6  -4  17 1813.54 480.874   7
  -6  -5 -14 2572.25 697.728   5
  -6  -5 -13 4344.46 899.142   5
  -6  -5 -12 177.836 543.353   5
  -6  -5 -11 3837.07 948.403   5
  -6  -5 -10 57.7471 584.665   5
  -6  -5  -9 3048.75 923.211   5
  -6  -5  -8 4198.50 1016.18   5
  -6  -5  -7 1671.02 917.347   5
  -6  -5  -6 4538.58 1112.30   7
  -6  -5  -6 5079.29 1190.02   5
  -6  -5  -5 5788.26 1287.52   7
  -6  -5  -5 5034.14 1154.87   5
  -6  -5  -4 5181.28 1261.28   7
  -6  -5  -4 3330.45 1092.32   5
  -6  -5  -3 7812.00 1437.10   7
  -6  -5  -3 6665.25 1378.24   5
  -6  -5  -2 10393.1 1704.29   5
  -6   5   2 8227.39 1317.08   8
  -6  -5  -2 11573.4 1787.83   7
  -6  -5  -1 18410.8 1981.25   5
  -6   5   1 16748.8 1885.96   8
  -6  -5  -1 21550.4 2169.08   7
  -6  -5   0 22792.5 2283.06   7
  -6  -5   1 19015.0 2038.25   7
  -6  -5   2 10302.7 1669.65   7
  -6  -5   3 7858.93 1348.20   7
  -6  -5   4 3061.97 989.077   7
  -6  -5   5 5187.78 1106.92   7
  -6  -5   6 5753.48 1073.80   7
  -6  -5   7 2571.44 788.440   7
  -6  -5   8 3618.37 828.881   7
  -6  -5   9 1318.76 600.780   7
  -6  -5  10 1044.53 547.931   7
  -6  -5  11 6698.91 917.542   7
  -6  -5  12 1973.54 591.992   7
  -6  -5  13 7102.23 841.618   7
  -6   5 -14 2971.95 680.215   8
  -6  -5  14 5586.26 721.721   7
  -6  -6  -6 6364.29 986.207   7
  -6  -6  -5 2268.19 741.055   7
  -6  -6  -4 8543.99 1240.20   7
  -6  -6  -3 7219.54 1241.43   7
  -6  -6  -2 10700.9 1368.48   7
  -6  -6  -1 8087.74 1337.75   7
  -6  -6   0 3630.61 971.361   7
  -6   6  -1 2538.94 872.211   8
  -6  -6   1 6723.01 1191.03   7
  -6  -6   2 11110.4 1315.18   7
  -6  -6   3 5473.98 1078.01   7
  -6  -6   4 10162.6 1198.19   7
  -6  -6   5 1375.57 664.985   7
  -6  -6   6 10973.4 1161.26   7
  -6  -6   7 100.473 467.364   7
  -6  -6   8 2927.77 642.288   7
  -6  -6   9 1696.25 532.492   7
  -6  -6  10 1254.48 470.096   7
  -7   0  -2 5067.52 1363.91   8
  -7   0  -3 2997.60 1243.41   8
  -7   0  -4 9898.17 1771.07   8
  -7   0  -5 3188.71 1214.72   8
  -7   0  -6 10898.6 1785.18   8
  -7   0  -7 708.478 914.266   8
  -7   0  -8 4978.84 1318.39   8
  -7  -1 -12 950.387 739.335   5
  -7  -1 -11 2299.18 936.120   5
  -7  -1 -10 1243.34 878.568   5
  -7  -1  -9 3452.34 1195.07   5
  -7  -1  -8 4830.16 1388.69   5
  -7  -1  -7 2786.20 1182.33   5
  -7  -1  -6 5841.56 1600.37   5
  -7  -1  -5 6824.98 1701.15   5
  -7  -1  -4 2331.73 1329.56   5
  -7   1   2 3034.08 1083.83   8
  -7   1   1 5415.46 1284.69   8
  -7   1   0 3281.14 1072.94   8
  -7   1  -1 4370.95 1150.37   8
  -7   1  -2 2241.96 1032.05   8
  -7   1  -3 2370.65 1024.46   8
  -7   1  -4 769.974 808.842   8
  -7   1  -5 4314.23 1277.93   8
  -7   1  -6 3583.44 1125.75   8
  -7   1  -7 1367.01 905.971   8
  -7   1  -8 5192.97 1255.41   8
  -7   1  -9 2083.18 952.534   8
  -7   1 -10 781.344 715.465   8
  -7   1 -11 410.208 683.679   9
  -7   1 -11 2623.01 964.919   8
  -7   1 -12 100.215 628.631   9
  -7   1 -13 2731.76 780.631   9
  -7   1 -14-63.2061 462.408   9
  -7   1 -15 1762.47 667.824   9
  -7  -2 -13 622.889 502.326   5
  -7  -2 -12 1070.68 682.066   5
  -7  -2 -11 1680.50 842.993   5
  -7  -2 -10 937.104 748.689   5
  -7  -2  -9 2349.90 1007.17   5
  -7  -2  -8 6604.50 1468.60   5
  -7  -2  -7 2627.93 1200.87   5
  -7  -2  -6 11045.6 1857.64   5
  -7  -2  -5 2470.72 1158.33   5
  -7  -2  -4 8177.72 1544.84   5
  -7   2   4 7423.66 1274.52   8
  -7  -2  -3 6814.60 1537.21   5
  -7   2   3 4206.88 1072.20   8
  -7   2   2 8536.55 1487.47   8
  -7   2   1 7735.25 1382.18   8
  -7   2   0 5017.93 1197.38   8
  -7   2  -1 7152.13 1425.27   8
  -7   2  -2 4319.94 1202.77   8
  -7   2  -3 4356.82 1252.27   8
  -7   2  -4 4426.85 1263.80   8
  -7   2  -5 1087.63 963.792   8
  -7   2  -6 4206.29 1230.86   8
  -7   2  -7-251.632 679.419   8
  -7   2  -8 4533.80 1143.64   8
  -7   2  -9 3505.74 1024.57   8
  -7   2 -10 1761.80 749.736   8
  -7   2 -11 1129.57 630.551   8
  -7   2 -12 1165.25 602.345   8
  -7  -2  12 1898.20 562.181   7
  -7   2 -13-588.659 677.774   9
  -7  -3 -13 2368.42 682.018   5
  -7  -3 -12 3324.98 782.450   5
  -7  -3 -11 2463.33 760.958   5
  -7  -3 -10-643.953 780.697   5
  -7  -3  -9 1816.22 802.366   5
  -7  -3  -8 343.584 650.143   5
  -7  -3  -7 3179.69 1064.72   5
  -7  -3  -6 2313.49 961.245   5
  -7  -3  -5 3865.37 1091.83   5
  -7  -3  -4 2989.04 1092.81   5
  -7   3   4 1707.93 716.704   8
  -7  -3  -3 16601.2 1858.40   5
  -7   3   3 11422.3 1389.95   8
  -7   3   2 7519.63 1258.17   8
  -7   3   1 5553.27 1191.54   8
  -7   3   0 4716.14 1161.85   8
  -7   3  -1 5702.41 1269.76   8
  -7   3  -2 7886.84 1518.17   8
  -7   3  -3 9680.36 1695.66   8
  -7   3  -4 1085.09 866.714   8
  -7   3  -5 435.365 704.885   8
  -7   3  -6-550.394 837.515   8
  -7  -3   7 2251.18 786.945   7
  -7   3  -7 786.659 757.718   8
  -7  -3   8-452.178 618.368   7
  -7   3  -8-538.160 765.271   8
  -7  -3   9 3146.68 725.514   7
  -7   3  -9 2375.60 841.509   8
  -7  -3  10 647.232 498.735   7
  -7   3 -10-92.1773 571.644   8
  -7   3 -11 2525.04 699.111   8
  -7  -3  11 3134.20 647.922   7
  -7   3 -12 2648.70 733.404   8
  -7  -4 -11 1822.20 588.539   5
  -7  -4 -10 2394.66 690.285   5
  -7  -4  -9 1350.62 576.840   5
  -7  -4  -8 709.007 582.454   5
  -7  -4  -7 2150.11 771.817   5
  -7  -4  -6 3551.70 868.083   5
  -7  -4  -5 5201.22 994.716   5
  -7   4   2 5533.19 959.265   8
  -7   4   1 4864.02 985.935   8
  -7   4   0 8440.89 1272.99   8
  -7   4  -1 5140.50 1110.71   8
  -7   4  -2 3522.65 1039.36   8
  -7   4  -3 3261.47 1001.42   8
  -7  -4   4 8083.85 1107.06   7
  -7   4  -4 5022.22 1250.38   8
  -7  -4   5 3250.73 800.771   7
  -7   4  -5 1252.96 692.773   8
  -7  -4   6 2159.99 664.812   7
  -7   4  -6 1516.57 814.740   8
  -7  -4   7 951.798 533.118   7
  -7   4  -7 1732.17 800.937   8
  -7  -4   8 85.8717 533.711   7
  -7   4  -8-534.795 633.852   8
  -7   4  -9 1714.60 667.785   8
  -7   4 -10 3734.47 814.655   8
   0   0   0    0.00    0.00   0

TITL ZHU in P2(1)2(1)2(1)
REM P2(1)2(1)2(1) (#19 in standard setting)
CELL 1.54184   6.577477   8.071159  24.880667  90.0000  90.0000  90.0000
ZERR    6.00   0.000708   0.000742   0.002218   0.0000   0.0000   0.0000
LATT -1
SYMM -x+1/2,-y, z+1/2
SYMM -x, y+1/2,-z+1/2
SYMM  x+1/2,-y+1/2,-z
SFAC C H N O
UNIT 66.00 60.00 6.00 6.00
TREF
HKLF 4
END
;
_shelx_hkl_checksum                4248
_olex2_date_sample_data_collection  2021-01-16
_olex2_submission_special_instructions  'No special instructions were received'
_oxdiff_exptl_absorpt_empirical_details
;
Empirical correction (ABSPACK) includes:
- Absorption correction using spherical harmonics
- Frame scaling
;
_oxdiff_exptl_absorpt_empirical_full_max  2.641
_oxdiff_exptl_absorpt_empirical_full_min  0.641
