# Supplementary material for: Catalytic asymmetric oxa-Diels–Alder reaction of acroleins with simple alkenes
Source: Nat Commun. 2023 Jun 14;14:3511. doi: 10.1038/s41467-023-39184-z (PMC10267187; doi:10.1038/s41467-023-39184-z)
Supplement: Supplementary file 3 — Supplementary Data 1 [file 41467_2023_39184_MOESM3_ESM.zip › cif files/2131535.cif]

data_exp_10524
_audit_creation_date               2021-12-21
_audit_creation_method
;
Olex2 1.3
(compiled 2020.11.12 svn.r5f609507 for OlexSys, GUI svn.r6408)
;
_shelx_SHELXL_version_number       '2014/7'
_audit_contact_author_address      ?
_audit_contact_author_email        ?
_audit_contact_author_name         ''
_audit_contact_author_phone        ?
_publ_contact_author_id_orcid      ?
_publ_section_references
;
Dolomanov, O.V., Bourhis, L.J., Gildea, R.J, Howard, J.A.K. & Puschmann, H.
 (2009), J. Appl. Cryst. 42, 339-341.

Sheldrick, G.M. (2015). Acta Cryst. A71, 3-8.

Sheldrick, G.M. (2015). Acta Cryst. C71, 3-8.
;
_chemical_name_common              ?
_chemical_name_systematic          ?
_chemical_formula_moiety           'C13 H14 Br Cl O'
_chemical_formula_sum              'C13 H14 Br Cl O'
_chemical_formula_weight           301.60
_chemical_absolute_configuration   rmad
_chemical_melting_point            ?
loop_
  _atom_type_symbol
  _atom_type_description
  _atom_type_scat_dispersion_real
  _atom_type_scat_dispersion_imag
  _atom_type_scat_source
 'C' 'C' 0.0033 0.0016 'International Tables Vol C Tables 4.2.6.8 and 6.1.1.4'
 'H' 'H' 0.0000 0.0000 'International Tables Vol C Tables 4.2.6.8 and 6.1.1.4'
 'Br' 'Br' -0.2901 2.4595
 'International Tables Vol C Tables 4.2.6.8 and 6.1.1.4'
 'Cl' 'Cl' 0.1484 0.1585 'International Tables Vol C Tables 4.2.6.8 and 6.1.1.4'
 'O' 'O' 0.0106 0.0060 'International Tables Vol C Tables 4.2.6.8 and 6.1.1.4'

_shelx_space_group_comment
;
The symmetry employed for this shelxl refinement is uniquely defined
by the following loop, which should always be used as a source of
symmetry information in preference to the above space-group names.
They are only intended as comments.
;
_space_group_crystal_system        'orthorhombic'
_space_group_IT_number             19
_space_group_name_H-M_alt          'P 21 21 21'
_space_group_name_Hall             'P 2ac 2ab'
loop_
  _space_group_symop_operation_xyz
 'x, y, z'
 '-x+1/2, -y, z+1/2'
 '-x, y+1/2, -z+1/2'
 'x+1/2, -y+1/2, -z'

_cell_length_a                     5.8831(7)
_cell_length_b                     7.8671(7)
_cell_length_c                     27.813(3)
_cell_angle_alpha                  90
_cell_angle_beta                   90
_cell_angle_gamma                  90
_cell_volume                       1287.3(2)
_cell_formula_units_Z              4
_cell_measurement_reflns_used      2046
_cell_measurement_temperature      293(2)
_cell_measurement_theta_max        22.3160
_cell_measurement_theta_min        3.9030
_shelx_estimated_absorpt_T_max     0.751
_shelx_estimated_absorpt_T_min     0.537
_exptl_absorpt_coefficient_mu      3.377
_exptl_absorpt_correction_T_max    1.00000
_exptl_absorpt_correction_T_min    0.06571
_exptl_absorpt_correction_type     multi-scan
_exptl_absorpt_process_details
;
CrysAlisPro 1.171.38.41 (Rigaku Oxford Diffraction, 2015)
Empirical absorption correction using spherical harmonics,
 implemented in SCALE3 ABSPACK scaling algorithm.
;
_exptl_absorpt_special_details     ?
_exptl_crystal_colour              'clear light colourless'
_exptl_crystal_colour_lustre       clear
_exptl_crystal_colour_modifier     light
_exptl_crystal_colour_primary      colourless
_exptl_crystal_density_diffrn      1.556
_exptl_crystal_density_meas        ?
_exptl_crystal_density_method      ?
_exptl_crystal_description         block
_exptl_crystal_F_000               608
_exptl_crystal_size_max            0.21
_exptl_crystal_size_mid            0.12
_exptl_crystal_size_min            0.09
_exptl_transmission_factor_max     ?
_exptl_transmission_factor_min     ?
_diffrn_reflns_av_R_equivalents    0.0639
_diffrn_reflns_av_unetI/netI       0.0647
_diffrn_reflns_Laue_measured_fraction_full  0.997
_diffrn_reflns_Laue_measured_fraction_max  0.997
_diffrn_reflns_limit_h_max         6
_diffrn_reflns_limit_h_min         -4
_diffrn_reflns_limit_k_max         9
_diffrn_reflns_limit_k_min         -8
_diffrn_reflns_limit_l_max         32
_diffrn_reflns_limit_l_min         -32
_diffrn_reflns_number              8896
_diffrn_reflns_point_group_measured_fraction_full  0.998
_diffrn_reflns_point_group_measured_fraction_max  0.998
_diffrn_reflns_theta_full          24.471
_diffrn_reflns_theta_max           24.471
_diffrn_reflns_theta_min           3.396
_diffrn_ambient_temperature        293(2)
_diffrn_detector                   'CCD plate'
_diffrn_detector_area_resol_mean   8.0606
_diffrn_detector_type              Eos
_diffrn_measured_fraction_theta_full  0.997
_diffrn_measured_fraction_theta_max  0.997
_diffrn_measurement_details
;
List of Runs (angles in degrees, time in seconds):

  # Type    Start    End  Width  t~exp~   \w     \q     \k     \f   Frames
--------------------------------------------------------------------------
  1  \w     -3.00  78.00   1.00    2.50    --   15.65  19.00 -30.00   81
  2  \w     12.00  83.00   1.00    2.50    --   15.65  38.00-120.00   71
  3  \w    -26.00  42.00   1.00    2.50    --   15.65 -77.00  30.00   68
  4  \w    -24.00  23.00   1.00    2.50    --  -16.43 -99.00 -90.00   47
  5  \w    -49.00 -10.00   1.00    2.50    --   15.65 -77.00   0.00   39
  6  \w     -1.00  80.00   1.00    2.50    --   15.65  57.00 150.00   81
;
_diffrn_measurement_device         'four-circle diffractometer'
_diffrn_measurement_device_type    'Xcalibur, Eos, Gemini'
_diffrn_measurement_method         '\w scans'
_diffrn_orient_matrix_type        
 'CrysAlisPro convention (1999,Acta A55,543-557)'
_diffrn_orient_matrix_UB_11        0.1091898000
_diffrn_orient_matrix_UB_12        0.0116738000
_diffrn_orient_matrix_UB_13        -0.0103276000
_diffrn_orient_matrix_UB_21        0.0451765000
_diffrn_orient_matrix_UB_22        0.0188378000
_diffrn_orient_matrix_UB_23        0.0230317000
_diffrn_orient_matrix_UB_31        0.0244825000
_diffrn_orient_matrix_UB_32        -0.0873454000
_diffrn_orient_matrix_UB_33        0.0035802000
_diffrn_radiation_monochromator    graphite
_diffrn_radiation_probe            x-ray
_diffrn_radiation_type             'Mo K\a'
_diffrn_radiation_wavelength       0.71073
_diffrn_source                     'fine-focus sealed X-ray tube'
_diffrn_source_type                'Enhance (Mo) X-ray Source'
_reflns_Friedel_coverage           0.666
_reflns_Friedel_fraction_full      1.000
_reflns_Friedel_fraction_max       1.000
_reflns_number_gt                  1725
_reflns_number_total               2146
_reflns_odcompleteness_completeness  99.56
_reflns_odcompleteness_iscentric   1
_reflns_odcompleteness_theta       26.32
_reflns_special_details
;
 Reflections were merged by SHELXL according to the crystal
 class for the calculation of statistics and refinement.
 
 _reflns_Friedel_fraction is defined as the number of unique
 Friedel pairs measured divided by the number that would be
 possible theoretically, ignoring centric projections and
 systematic absences.
;
_reflns_threshold_expression       'I > 2\s(I)'
_computing_cell_refinement         'CrysAlisPro 1.171.38.41 (Rigaku OD, 2015)'
_computing_data_collection         'CrysAlisPro 1.171.38.41 (Rigaku OD, 2015)'
_computing_data_reduction          'CrysAlisPro 1.171.38.41 (Rigaku OD, 2015)'
_computing_molecular_graphics      'Olex2 1.3 (Dolomanov et al., 2009)'
_computing_publication_material    'Olex2 1.3 (Dolomanov et al., 2009)'
_computing_structure_refinement    'SHELXL 2014/7 (Sheldrick, 2015)'
_computing_structure_solution      'SHELXT 2014/5 (Sheldrick, 2014)'
_refine_diff_density_max           0.288
_refine_diff_density_min           -0.513
_refine_diff_density_rms           0.093
_refine_ls_abs_structure_details
;
 Flack x determined using 512 quotients [(I+)-(I-)]/[(I+)+(I-)]
 (Parsons, Flack and Wagner, Acta Cryst. B69 (2013) 249-259).
;
_refine_ls_abs_structure_Flack     0.004(11)
_refine_ls_extinction_coef         .
_refine_ls_extinction_method       none
_refine_ls_goodness_of_fit_ref     1.080
_refine_ls_hydrogen_treatment      constr
_refine_ls_matrix_type             full
_refine_ls_number_parameters       147
_refine_ls_number_reflns           2146
_refine_ls_number_restraints       0
_refine_ls_R_factor_all            0.0703
_refine_ls_R_factor_gt             0.0503
_refine_ls_restrained_S_all        1.080
_refine_ls_shift/su_max            0.001
_refine_ls_shift/su_mean           0.000
_refine_ls_structure_factor_coef   Fsqd
_refine_ls_weighting_details      
 'w=1/[\s^2^(Fo^2^)+(0.0374P)^2^] where P=(Fo^2^+2Fc^2^)/3'
_refine_ls_weighting_scheme        calc
_refine_ls_wR_factor_gt            0.0907
_refine_ls_wR_factor_ref           0.1000
_refine_special_details            ?
_olex2_refinement_description
;
1. Fixed Uiso
 At 1.2 times of:
  All C(H) groups, All C(H,H) groups
 At 1.5 times of:
  All C(H,H,H) groups
2.a Ternary CH refined with riding coordinates:
 C2(H2)
2.b Secondary CH2 refined with riding coordinates:
 C3(H3A,H3B)
2.c Aromatic/amide H refined with riding coordinates:
 C5(H5), C12(H12), C9(H9), C13(H13), C10(H10)
2.d Idealised Me refined as rotating group:
 C7(H7A,H7B,H7C), C6(H6A,H6B,H6C)
;
_atom_sites_solution_hydrogens     geom
_atom_sites_solution_primary       dual
_atom_sites_solution_secondary     ?
loop_
  _atom_site_label
  _atom_site_type_symbol
  _atom_site_fract_x
  _atom_site_fract_y
  _atom_site_fract_z
  _atom_site_U_iso_or_equiv
  _atom_site_adp_type
  _atom_site_occupancy
  _atom_site_site_symmetry_order
  _atom_site_calc_flag
  _atom_site_refinement_flags_posn
  _atom_site_refinement_flags_adp
  _atom_site_refinement_flags_occupancy
  _atom_site_disorder_assembly
  _atom_site_disorder_group
 Br1 Br 0.94032(16) 0.68614(11) 0.76092(3) 0.0619(3) Uani 1 1 d . . . . .
 Cl1 Cl 0.5768(5) 0.5003(3) 0.39794(8) 0.0761(7) Uani 1 1 d . . . . .
 O1 O 0.9107(9) 0.4993(6) 0.62460(18) 0.0490(14) Uani 1 1 d . . . . .
 C3 C 0.5611(13) 0.6596(8) 0.6327(2) 0.0355(16) Uani 1 1 d . . . . .
 H3A H 0.4003 0.6589 0.6251 0.043 Uiso 1 1 calc R U . . .
 H3B H 0.6293 0.7552 0.6161 0.043 Uiso 1 1 calc R U . . .
 C4 C 0.6676(12) 0.4961(9) 0.6140(3) 0.0367(17) Uani 1 1 d . . . . .
 C2 C 0.5892(12) 0.6854(9) 0.6868(2) 0.0414(17) Uani 1 1 d . . . . .
 H2 H 0.4857 0.6083 0.7037 0.050 Uiso 1 1 calc R U . . .
 C1 C 0.8285(14) 0.6364(9) 0.6982(3) 0.0427(19) Uani 1 1 d . . . . .
 C8 C 0.6498(13) 0.4918(8) 0.5598(3) 0.0366(18) Uani 1 1 d . . . . .
 C5 C 0.9621(14) 0.5543(9) 0.6694(3) 0.0459(19) Uani 1 1 d . . . . .
 H5 H 1.1078 0.5310 0.6805 0.055 Uiso 1 1 calc R U . . .
 C11 C 0.6041(14) 0.4976(9) 0.4601(3) 0.045(2) Uani 1 1 d . . . . .
 C12 C 0.4369(17) 0.4263(10) 0.4874(3) 0.061(2) Uani 1 1 d . . . . .
 H12 H 0.3087 0.3798 0.4729 0.073 Uiso 1 1 calc R U . . .
 C7 C 0.5701(15) 0.3382(8) 0.6375(3) 0.055(2) Uani 1 1 d . . . . .
 H7A H 0.6383 0.2389 0.6236 0.083 Uiso 1 1 calc R U . . .
 H7B H 0.4087 0.3349 0.6326 0.083 Uiso 1 1 calc R U . . .
 H7C H 0.6016 0.3409 0.6714 0.083 Uiso 1 1 calc R U . . .
 C9 C 0.8139(15) 0.5638(10) 0.5309(3) 0.055(2) Uani 1 1 d . . . . .
 H9 H 0.9424 0.6115 0.5449 0.066 Uiso 1 1 calc R U . . .
 C13 C 0.4601(16) 0.4236(10) 0.5373(3) 0.058(2) Uani 1 1 d . . . . .
 H13 H 0.3458 0.3750 0.5559 0.069 Uiso 1 1 calc R U . . .
 C6 C 0.5307(17) 0.8674(10) 0.7003(3) 0.071(3) Uani 1 1 d . . . . .
 H6A H 0.6294 0.9439 0.6834 0.107 Uiso 1 1 calc R U . . .
 H6B H 0.5502 0.8825 0.7343 0.107 Uiso 1 1 calc R U . . .
 H6C H 0.3757 0.8906 0.6917 0.107 Uiso 1 1 calc R U . . .
 C10 C 0.7911(16) 0.5667(11) 0.4808(3) 0.060(2) Uani 1 1 d . . . . .
 H10 H 0.9035 0.6157 0.4618 0.071 Uiso 1 1 calc R U . . .

loop_
  _atom_site_aniso_label
  _atom_site_aniso_U_11
  _atom_site_aniso_U_22
  _atom_site_aniso_U_33
  _atom_site_aniso_U_23
  _atom_site_aniso_U_13
  _atom_site_aniso_U_12
 Br1 0.0674(6) 0.0669(5) 0.0515(5) -0.0044(5) -0.0149(5) -0.0082(5)
 Cl1 0.0913(17) 0.0934(16) 0.0436(14) -0.0029(11) -0.0035(14) 0.0001(17)
 O1 0.038(3) 0.066(3) 0.042(3) 0.001(3) 0.004(3) 0.010(3)
 C3 0.035(4) 0.038(4) 0.034(4) 0.002(3) -0.001(3) 0.004(4)
 C4 0.028(4) 0.044(4) 0.038(4) 0.001(4) 0.001(3) 0.002(4)
 C2 0.040(4) 0.042(4) 0.042(4) -0.002(4) 0.006(4) 0.001(4)
 C1 0.044(5) 0.048(5) 0.037(5) 0.000(4) -0.002(4) -0.006(4)
 C8 0.041(4) 0.032(4) 0.037(5) -0.004(3) 0.004(4) 0.001(4)
 C5 0.037(4) 0.061(5) 0.040(5) 0.009(4) -0.007(4) 0.000(4)
 C11 0.057(6) 0.043(4) 0.034(5) -0.004(3) 0.004(4) 0.002(4)
 C12 0.054(5) 0.071(5) 0.056(6) -0.004(5) -0.010(6) -0.017(6)
 C7 0.068(5) 0.042(4) 0.056(5) 0.003(4) 0.011(5) -0.008(5)
 C9 0.046(5) 0.063(5) 0.055(6) 0.004(5) 0.000(4) -0.020(5)
 C13 0.049(5) 0.066(5) 0.057(6) 0.004(5) 0.010(5) -0.009(5)
 C6 0.087(7) 0.076(6) 0.051(5) -0.024(4) -0.008(5) 0.026(5)
 C10 0.054(6) 0.073(6) 0.051(6) 0.008(5) 0.007(5) -0.014(5)

_geom_special_details
;
 All esds (except the esd in the dihedral angle between two l.s. planes)
 are estimated using the full covariance matrix.  The cell esds are taken
 into account individually in the estimation of esds in distances, angles
 and torsion angles; correlations between esds in cell parameters are only
 used when they are defined by crystal symmetry.  An approximate (isotropic)
 treatment of cell esds is used for estimating esds involving l.s. planes.
;
loop_
  _geom_bond_atom_site_label_1
  _geom_bond_atom_site_label_2
  _geom_bond_distance
  _geom_bond_site_symmetry_2
  _geom_bond_publ_flag
 Br1 C1 1.905(7) . ?
 Cl1 C11 1.736(8) . ?
 O1 C4 1.460(9) . ?
 O1 C5 1.352(8) . ?
 C3 H3A 0.9700 . ?
 C3 H3B 0.9700 . ?
 C3 C4 1.523(9) . ?
 C3 C2 1.526(9) . ?
 C4 C8 1.509(10) . ?
 C4 C7 1.517(9) . ?
 C2 H2 0.9800 . ?
 C2 C1 1.493(10) . ?
 C2 C6 1.520(10) . ?
 C1 C5 1.296(9) . ?
 C8 C9 1.380(10) . ?
 C8 C13 1.388(10) . ?
 C5 H5 0.9300 . ?
 C11 C12 1.364(12) . ?
 C11 C10 1.355(11) . ?
 C12 H12 0.9300 . ?
 C12 C13 1.395(10) . ?
 C7 H7A 0.9600 . ?
 C7 H7B 0.9600 . ?
 C7 H7C 0.9600 . ?
 C9 H9 0.9300 . ?
 C9 C10 1.399(11) . ?
 C13 H13 0.9300 . ?
 C6 H6A 0.9600 . ?
 C6 H6B 0.9600 . ?
 C6 H6C 0.9600 . ?
 C10 H10 0.9300 . ?

loop_
  _geom_angle_atom_site_label_1
  _geom_angle_atom_site_label_2
  _geom_angle_atom_site_label_3
  _geom_angle
  _geom_angle_site_symmetry_1
  _geom_angle_site_symmetry_3
  _geom_angle_publ_flag
 C5 O1 C4 114.3(6) . . ?
 H3A C3 H3B 107.7 . . ?
 C4 C3 H3A 108.8 . . ?
 C4 C3 H3B 108.8 . . ?
 C4 C3 C2 113.9(5) . . ?
 C2 C3 H3A 108.8 . . ?
 C2 C3 H3B 108.8 . . ?
 O1 C4 C3 108.6(6) . . ?
 O1 C4 C8 105.7(6) . . ?
 O1 C4 C7 107.3(6) . . ?
 C8 C4 C3 109.4(5) . . ?
 C8 C4 C7 112.8(6) . . ?
 C7 C4 C3 112.8(6) . . ?
 C3 C2 H2 108.9 . . ?
 C1 C2 C3 106.1(6) . . ?
 C1 C2 H2 108.9 . . ?
 C1 C2 C6 113.8(7) . . ?
 C6 C2 C3 110.1(6) . . ?
 C6 C2 H2 108.9 . . ?
 C2 C1 Br1 117.9(6) . . ?
 C5 C1 Br1 117.4(6) . . ?
 C5 C1 C2 124.6(7) . . ?
 C9 C8 C4 121.7(7) . . ?
 C9 C8 C13 117.3(7) . . ?
 C13 C8 C4 121.0(7) . . ?
 O1 C5 H5 116.8 . . ?
 C1 C5 O1 126.4(8) . . ?
 C1 C5 H5 116.8 . . ?
 C12 C11 Cl1 119.5(7) . . ?
 C10 C11 Cl1 119.6(7) . . ?
 C10 C11 C12 120.9(8) . . ?
 C11 C12 H12 120.3 . . ?
 C11 C12 C13 119.3(9) . . ?
 C13 C12 H12 120.3 . . ?
 C4 C7 H7A 109.5 . . ?
 C4 C7 H7B 109.5 . . ?
 C4 C7 H7C 109.5 . . ?
 H7A C7 H7B 109.5 . . ?
 H7A C7 H7C 109.5 . . ?
 H7B C7 H7C 109.5 . . ?
 C8 C9 H9 119.3 . . ?
 C8 C9 C10 121.4(8) . . ?
 C10 C9 H9 119.3 . . ?
 C8 C13 C12 121.4(9) . . ?
 C8 C13 H13 119.3 . . ?
 C12 C13 H13 119.3 . . ?
 C2 C6 H6A 109.5 . . ?
 C2 C6 H6B 109.5 . . ?
 C2 C6 H6C 109.5 . . ?
 H6A C6 H6B 109.5 . . ?
 H6A C6 H6C 109.5 . . ?
 H6B C6 H6C 109.5 . . ?
 C11 C10 C9 119.6(8) . . ?
 C11 C10 H10 120.2 . . ?
 C9 C10 H10 120.2 . . ?

loop_
  _geom_torsion_atom_site_label_1
  _geom_torsion_atom_site_label_2
  _geom_torsion_atom_site_label_3
  _geom_torsion_atom_site_label_4
  _geom_torsion
  _geom_torsion_site_symmetry_1
  _geom_torsion_site_symmetry_2
  _geom_torsion_site_symmetry_3
  _geom_torsion_site_symmetry_4
  _geom_torsion_publ_flag
 Br1 C1 C5 O1 176.2(5) . . . . ?
 Cl1 C11 C12 C13 179.7(6) . . . . ?
 Cl1 C11 C10 C9 -179.7(7) . . . . ?
 O1 C4 C8 C9 -29.1(9) . . . . ?
 O1 C4 C8 C13 154.7(6) . . . . ?
 C3 C4 C8 C9 87.6(8) . . . . ?
 C3 C4 C8 C13 -88.6(8) . . . . ?
 C3 C2 C1 Br1 170.3(4) . . . . ?
 C3 C2 C1 C5 -13.5(10) . . . . ?
 C4 O1 C5 C1 -16.2(10) . . . . ?
 C4 C3 C2 C1 42.8(8) . . . . ?
 C4 C3 C2 C6 166.3(7) . . . . ?
 C4 C8 C9 C10 -176.9(7) . . . . ?
 C4 C8 C13 C12 176.9(7) . . . . ?
 C2 C3 C4 O1 -59.7(8) . . . . ?
 C2 C3 C4 C8 -174.6(6) . . . . ?
 C2 C3 C4 C7 59.0(8) . . . . ?
 C2 C1 C5 O1 0.0(12) . . . . ?
 C8 C9 C10 C11 0.1(13) . . . . ?
 C5 O1 C4 C3 43.6(7) . . . . ?
 C5 O1 C4 C8 160.9(5) . . . . ?
 C5 O1 C4 C7 -78.5(7) . . . . ?
 C11 C12 C13 C8 -0.1(13) . . . . ?
 C12 C11 C10 C9 0.4(13) . . . . ?
 C7 C4 C8 C9 -146.0(7) . . . . ?
 C7 C4 C8 C13 37.8(10) . . . . ?
 C9 C8 C13 C12 0.6(12) . . . . ?
 C13 C8 C9 C10 -0.5(12) . . . . ?
 C6 C2 C1 Br1 49.0(8) . . . . ?
 C6 C2 C1 C5 -134.8(8) . . . . ?
 C10 C11 C12 C13 -0.4(13) . . . . ?

_olex2_submission_special_instructions  'No special instructions were received'
_oxdiff_exptl_absorpt_empirical_details
;
Empirical correction (ABSPACK) includes:
- Absorption correction using spherical harmonics
- Frame scaling
;
_oxdiff_exptl_absorpt_empirical_full_max  7.600
_oxdiff_exptl_absorpt_empirical_full_min  0.428
