# Supplementary material for: Catalytic asymmetric oxa-Diels–Alder reaction of acroleins with simple alkenes
Source: Nat Commun. 2023 Jun 14;14:3511. doi: 10.1038/s41467-023-39184-z (PMC10267187; doi:10.1038/s41467-023-39184-z)
Supplement: Supplementary file 3 — Supplementary Data 1 [file 41467_2023_39184_MOESM3_ESM.zip › cif files/2143819.cif]

data_exp_10676
_audit_creation_date               2022-01-21
_audit_creation_method
;
Olex2 1.3
(compiled 2020.11.12 svn.r5f609507 for OlexSys, GUI svn.r6408)
;
_shelx_SHELXL_version_number       '2014/7'
_audit_contact_author_address      ?
_audit_contact_author_email        ?
_audit_contact_author_name         ''
_audit_contact_author_phone        ?
_publ_contact_author_id_orcid      ?
_publ_section_references
;
Dolomanov, O.V., Bourhis, L.J., Gildea, R.J, Howard, J.A.K. & Puschmann, H.
 (2009), J. Appl. Cryst. 42, 339-341.

Sheldrick, G.M. (2008). Acta Cryst. A64, 112-122.

Sheldrick, G.M. (2015). Acta Cryst. C71, 3-8.
;
_chemical_name_common              ?
_chemical_name_systematic          ?
_chemical_formula_moiety           'C12 H13 Br O2'
_chemical_formula_sum              'C12 H13 Br O2'
_chemical_formula_weight           269.13
_chemical_absolute_configuration   rmad
_chemical_melting_point            ?
loop_
  _atom_type_symbol
  _atom_type_description
  _atom_type_scat_dispersion_real
  _atom_type_scat_dispersion_imag
  _atom_type_scat_source
 'C' 'C' 0.0033 0.0016 'International Tables Vol C Tables 4.2.6.8 and 6.1.1.4'
 'H' 'H' 0.0000 0.0000 'International Tables Vol C Tables 4.2.6.8 and 6.1.1.4'
 'Br' 'Br' -0.2901 2.4595
 'International Tables Vol C Tables 4.2.6.8 and 6.1.1.4'
 'O' 'O' 0.0106 0.0060 'International Tables Vol C Tables 4.2.6.8 and 6.1.1.4'

_shelx_space_group_comment
;
The symmetry employed for this shelxl refinement is uniquely defined
by the following loop, which should always be used as a source of
symmetry information in preference to the above space-group names.
They are only intended as comments.
;
_space_group_crystal_system        'monoclinic'
_space_group_IT_number             4
_space_group_name_H-M_alt          'P 1 21 1'
_space_group_name_Hall             'P 2yb'
loop_
  _space_group_symop_operation_xyz
 'x, y, z'
 '-x, y+1/2, -z'

_cell_length_a                     8.6011(12)
_cell_length_b                     5.1007(8)
_cell_length_c                     13.5865(16)
_cell_angle_alpha                  90
_cell_angle_beta                   102.654(12)
_cell_angle_gamma                  90
_cell_volume                       581.58(14)
_cell_formula_units_Z              2
_cell_measurement_reflns_used      779
_cell_measurement_temperature      293(2)
_cell_measurement_theta_max        20.1830
_cell_measurement_theta_min        2.5470
_shelx_estimated_absorpt_T_max     0.766
_shelx_estimated_absorpt_T_min     0.474
_exptl_absorpt_coefficient_mu      3.511
_exptl_absorpt_correction_T_max    1.00000
_exptl_absorpt_correction_T_min    0.09408
_exptl_absorpt_correction_type     multi-scan
_exptl_absorpt_process_details
;
CrysAlisPro 1.171.38.46 (Rigaku Oxford Diffraction, 2015)
Empirical absorption correction using spherical harmonics,
 implemented in SCALE3 ABSPACK scaling algorithm.
;
_exptl_absorpt_special_details     ?
_exptl_crystal_colour              'clear light colourless'
_exptl_crystal_colour_lustre       clear
_exptl_crystal_colour_modifier     light
_exptl_crystal_colour_primary      colourless
_exptl_crystal_density_diffrn      1.537
_exptl_crystal_density_meas        ?
_exptl_crystal_density_method      ?
_exptl_crystal_description         block
_exptl_crystal_F_000               272
_exptl_crystal_size_max            0.25
_exptl_crystal_size_mid            0.11
_exptl_crystal_size_min            0.08
_exptl_transmission_factor_max     ?
_exptl_transmission_factor_min     ?
_diffrn_reflns_av_R_equivalents    0.0558
_diffrn_reflns_av_unetI/netI       0.1382
_diffrn_reflns_Laue_measured_fraction_full  0.998
_diffrn_reflns_Laue_measured_fraction_max  0.992
_diffrn_reflns_limit_h_max         10
_diffrn_reflns_limit_h_min         -7
_diffrn_reflns_limit_k_max         6
_diffrn_reflns_limit_k_min         -6
_diffrn_reflns_limit_l_max         17
_diffrn_reflns_limit_l_min         -17
_diffrn_reflns_number              4147
_diffrn_reflns_point_group_measured_fraction_full  0.966
_diffrn_reflns_point_group_measured_fraction_max  0.938
_diffrn_reflns_theta_full          25.242
_diffrn_reflns_theta_max           26.983
_diffrn_reflns_theta_min           2.427
_diffrn_ambient_temperature        293(2)
_diffrn_detector                   'CCD plate'
_diffrn_detector_area_resol_mean   8.0606
_diffrn_detector_type              Eos
_diffrn_measured_fraction_theta_full  0.998
_diffrn_measured_fraction_theta_max  0.992
_diffrn_measurement_details
;
List of Runs (angles in degrees, time in seconds):

  # Type    Start    End  Width  t~exp~   \w     \q     \k     \f   Frames
--------------------------------------------------------------------------
  1  \w    -76.00 -37.00   1.00    1.50    --  -16.86 134.00 124.00   39
  2  \w     -3.00  81.00   1.00    1.50    --   15.93  38.00   0.00   84
  3  \w      4.00  50.00   1.00    1.50    --  -16.86  57.00-120.00   46
  4  \w    -46.00  21.00   1.00    1.50    --   15.93 -57.00-180.00   67
  5  \w    -84.00   7.00   1.00    1.50    --  -16.86 -77.00  60.00   91
  6  \w    -10.00  17.00   1.00    1.50    --  -16.86 -99.00 -60.00   27
;
_diffrn_measurement_device         'four-circle diffractometer'
_diffrn_measurement_device_type    'Xcalibur, Eos, Gemini'
_diffrn_measurement_method         '\w scans'
_diffrn_orient_matrix_type        
 'CrysAlisPro convention (1999,Acta A55,543-557)'
_diffrn_orient_matrix_UB_11        -0.0826255000
_diffrn_orient_matrix_UB_12        0.0052756000
_diffrn_orient_matrix_UB_13        -0.0006748000
_diffrn_orient_matrix_UB_21        0.0176527000
_diffrn_orient_matrix_UB_22        0.0027448000
_diffrn_orient_matrix_UB_23        0.0535254000
_diffrn_orient_matrix_UB_31        0.0028949000
_diffrn_orient_matrix_UB_32        0.1388581000
_diffrn_orient_matrix_UB_33        -0.0009870000
_diffrn_radiation_monochromator    graphite
_diffrn_radiation_probe            x-ray
_diffrn_radiation_type             'Mo K\a'
_diffrn_radiation_wavelength       0.71073
_diffrn_source                     'fine-focus sealed X-ray tube'
_diffrn_source_type                'Enhance (Mo) X-ray Source'
_reflns_Friedel_coverage           0.698
_reflns_Friedel_fraction_full      0.924
_reflns_Friedel_fraction_max       0.870
_reflns_number_gt                  1158
_reflns_number_total               2391
_reflns_odcompleteness_completeness  99.85
_reflns_odcompleteness_iscentric   1
_reflns_odcompleteness_theta       26.32
_reflns_special_details
;
 Reflections were merged by SHELXL according to the crystal
 class for the calculation of statistics and refinement.
 
 _reflns_Friedel_fraction is defined as the number of unique
 Friedel pairs measured divided by the number that would be
 possible theoretically, ignoring centric projections and
 systematic absences.
;
_reflns_threshold_expression       'I > 2\s(I)'
_computing_cell_refinement         'CrysAlisPro 1.171.38.46 (Rigaku OD, 2015)'
_computing_data_collection         'CrysAlisPro 1.171.38.46 (Rigaku OD, 2015)'
_computing_data_reduction          'CrysAlisPro 1.171.38.46 (Rigaku OD, 2015)'
_computing_molecular_graphics      'Olex2 1.3 (Dolomanov et al., 2009)'
_computing_publication_material    'Olex2 1.3 (Dolomanov et al., 2009)'
_computing_structure_refinement    'SHELXL 2014/7 (Sheldrick, 2015)'
_computing_structure_solution      'SHELXS  (Sheldrick, 2008)'
_refine_diff_density_max           0.503
_refine_diff_density_min           -0.396
_refine_diff_density_rms           0.079
_refine_ls_abs_structure_details
;
 Flack x determined using 287 quotients [(I+)-(I-)]/[(I+)+(I-)]
 (Parsons, Flack and Wagner, Acta Cryst. B69 (2013) 249-259).
;
_refine_ls_abs_structure_Flack     0.09(2)
_refine_ls_extinction_coef         .
_refine_ls_extinction_method       none
_refine_ls_goodness_of_fit_ref     1.037
_refine_ls_hydrogen_treatment      constr
_refine_ls_matrix_type             full
_refine_ls_number_parameters       137
_refine_ls_number_reflns           2391
_refine_ls_number_restraints       1
_refine_ls_R_factor_all            0.1745
_refine_ls_R_factor_gt             0.0718
_refine_ls_restrained_S_all        1.036
_refine_ls_shift/su_max            0.000
_refine_ls_shift/su_mean           0.000
_refine_ls_structure_factor_coef   Fsqd
_refine_ls_weighting_details      
 'w=1/[\s^2^(Fo^2^)+(0.0899P)^2^] where P=(Fo^2^+2Fc^2^)/3'
_refine_ls_weighting_scheme        calc
_refine_ls_wR_factor_gt            0.1471
_refine_ls_wR_factor_ref           0.2232
_refine_special_details            ?
_olex2_refinement_description
;
1. Fixed Uiso
 At 1.2 times of:
  All C(H) groups, All C(H,H) groups
 At 1.5 times of:
  All C(H,H,H) groups
2.a Ternary CH refined with riding coordinates:
 C3(H3)
2.b Secondary CH2 refined with riding coordinates:
 C4(H4A,H4B), C5(H5A,H5B)
2.c Aromatic/amide H refined with riding coordinates:
 C10(H10), C11(H11), C2(H2), C8(H8), C7(H7)
2.d Idealised Me refined as rotating group:
 C12(H12A,H12B,H12C)
;
_atom_sites_solution_hydrogens     geom
_atom_sites_solution_primary       direct
_atom_sites_solution_secondary     ?
loop_
  _atom_site_label
  _atom_site_type_symbol
  _atom_site_fract_x
  _atom_site_fract_y
  _atom_site_fract_z
  _atom_site_U_iso_or_equiv
  _atom_site_adp_type
  _atom_site_occupancy
  _atom_site_site_symmetry_order
  _atom_site_calc_flag
  _atom_site_refinement_flags_posn
  _atom_site_refinement_flags_adp
  _atom_site_refinement_flags_occupancy
  _atom_site_disorder_assembly
  _atom_site_disorder_group
 Br1 Br 0.29246(18) 0.0451(5) 0.60031(11) 0.0838(8) Uani 1 1 d . . . . .
 O1 O 0.3491(11) 0.006(2) 0.3103(7) 0.058(3) Uani 1 1 d . . . . .
 C10 C 0.3357(16) -0.457(4) 0.0229(11) 0.063(4) Uani 1 1 d . . . . .
 H10 H 0.3936 -0.5868 -0.0012 0.075 Uiso 1 1 calc R U . . .
 C11 C 0.3399(16) -0.435(4) 0.1249(10) 0.052(3) Uani 1 1 d . . . . .
 H11 H 0.4011 -0.5545 0.1687 0.063 Uiso 1 1 calc R U . . .
 O2 O 0.2317(15) -0.288(3) -0.1456(9) 0.083(4) Uani 1 1 d . . . . .
 C6 C 0.2563(17) -0.241(3) 0.1657(11) 0.049(4) Uani 1 1 d . . . . .
 C2 C 0.3553(16) 0.064(5) 0.4084(11) 0.066(4) Uani 1 1 d . . . . .
 H2 H 0.4266 0.1920 0.4390 0.079 Uiso 1 1 calc R U . . .
 C9 C 0.243(2) -0.281(4) -0.0424(12) 0.066(5) Uani 1 1 d . . . . .
 C12 C 0.315(2) -0.480(5) -0.1860(14) 0.092(6) Uani 1 1 d . . . . .
 H12A H 0.2906 -0.4653 -0.2582 0.137 Uiso 1 1 calc R U . . .
 H12B H 0.2838 -0.6500 -0.1671 0.137 Uiso 1 1 calc R U . . .
 H12C H 0.4272 -0.4563 -0.1607 0.137 Uiso 1 1 calc R U . . .
 C3 C 0.2675(19) -0.230(3) 0.2734(11) 0.060(4) Uani 1 1 d . . . . .
 H3 H 0.3328 -0.3786 0.3043 0.072 Uiso 1 1 calc R U . . .
 C8 C 0.1585(19) -0.099(3) -0.0054(13) 0.057(4) Uani 1 1 d . . . . .
 H8 H 0.0933 0.0148 -0.0496 0.068 Uiso 1 1 calc R U . . .
 C7 C 0.1659(17) -0.077(3) 0.0953(12) 0.049(4) Uani 1 1 d . . . . .
 H7 H 0.1073 0.0547 0.1176 0.059 Uiso 1 1 calc R U . . .
 C4 C 0.110(2) -0.241(5) 0.3070(14) 0.090(6) Uani 1 1 d . . . . .
 H4A H 0.0541 -0.4006 0.2816 0.108 Uiso 1 1 calc R U . . .
 H4B H 0.0445 -0.0935 0.2783 0.108 Uiso 1 1 calc R U . . .
 C5 C 0.134(2) -0.234(5) 0.4225(13) 0.087(6) Uani 1 1 d . . . . .
 H5A H 0.0375 -0.1752 0.4412 0.104 Uiso 1 1 calc R U . . .
 H5B H 0.1600 -0.4076 0.4502 0.104 Uiso 1 1 calc R U . . .
 C1 C 0.2655(16) -0.052(3) 0.4627(11) 0.049(4) Uani 1 1 d . . . . .

loop_
  _atom_site_aniso_label
  _atom_site_aniso_U_11
  _atom_site_aniso_U_22
  _atom_site_aniso_U_33
  _atom_site_aniso_U_23
  _atom_site_aniso_U_13
  _atom_site_aniso_U_12
 Br1 0.0698(11) 0.1236(15) 0.0556(10) -0.0138(13) 0.0086(7) 0.0184(14)
 O1 0.059(6) 0.061(7) 0.049(6) -0.003(6) 0.003(4) -0.028(6)
 C10 0.068(9) 0.046(8) 0.076(11) -0.019(13) 0.019(8) -0.018(12)
 C11 0.069(9) 0.025(7) 0.061(9) 0.009(10) 0.009(7) 0.006(10)
 O2 0.091(10) 0.102(9) 0.055(8) -0.007(7) 0.015(6) 0.018(8)
 C6 0.040(9) 0.054(10) 0.053(10) 0.005(8) 0.009(7) -0.018(8)
 C2 0.057(9) 0.082(11) 0.052(9) -0.016(13) -0.003(7) -0.014(12)
 C9 0.051(10) 0.105(14) 0.043(10) 0.007(10) 0.014(8) 0.000(10)
 C12 0.119(15) 0.067(11) 0.099(14) -0.023(13) 0.046(11) -0.002(14)
 C3 0.059(10) 0.067(11) 0.051(10) 0.000(9) 0.006(8) -0.007(9)
 C8 0.070(11) 0.039(8) 0.063(11) 0.009(8) 0.017(9) 0.007(8)
 C7 0.059(10) 0.031(7) 0.058(11) -0.011(7) 0.012(8) 0.004(7)
 C4 0.058(12) 0.142(18) 0.072(13) -0.019(13) 0.017(9) -0.045(12)
 C5 0.057(11) 0.137(18) 0.072(14) -0.011(13) 0.024(10) -0.016(12)
 C1 0.039(8) 0.053(10) 0.052(9) 0.001(7) 0.007(7) 0.001(6)

_geom_special_details
;
 All esds (except the esd in the dihedral angle between two l.s. planes)
 are estimated using the full covariance matrix.  The cell esds are taken
 into account individually in the estimation of esds in distances, angles
 and torsion angles; correlations between esds in cell parameters are only
 used when they are defined by crystal symmetry.  An approximate (isotropic)
 treatment of cell esds is used for estimating esds involving l.s. planes.
;
loop_
  _geom_bond_atom_site_label_1
  _geom_bond_atom_site_label_2
  _geom_bond_distance
  _geom_bond_site_symmetry_2
  _geom_bond_publ_flag
 Br1 C1 1.898(15) . ?
 O1 C2 1.355(16) . ?
 O1 C3 1.428(19) . ?
 C10 H10 0.9300 . ?
 C10 C11 1.382(18) . ?
 C10 C9 1.39(2) . ?
 C11 H11 0.9300 . ?
 C11 C6 1.41(2) . ?
 O2 C9 1.38(2) . ?
 O2 C12 1.40(2) . ?
 C6 C3 1.45(2) . ?
 C6 C7 1.38(2) . ?
 C2 H2 0.9300 . ?
 C2 C1 1.32(2) . ?
 C9 C8 1.34(2) . ?
 C12 H12A 0.9600 . ?
 C12 H12B 0.9600 . ?
 C12 H12C 0.9600 . ?
 C3 H3 0.9800 . ?
 C3 C4 1.52(2) . ?
 C8 H8 0.9300 . ?
 C8 C7 1.36(2) . ?
 C7 H7 0.9300 . ?
 C4 H4A 0.9700 . ?
 C4 H4B 0.9700 . ?
 C4 C5 1.54(2) . ?
 C5 H5A 0.9700 . ?
 C5 H5B 0.9700 . ?
 C5 C1 1.47(2) . ?

loop_
  _geom_angle_atom_site_label_1
  _geom_angle_atom_site_label_2
  _geom_angle_atom_site_label_3
  _geom_angle
  _geom_angle_site_symmetry_1
  _geom_angle_site_symmetry_3
  _geom_angle_publ_flag
 C2 O1 C3 116.1(13) . . ?
 C11 C10 H10 120.9 . . ?
 C11 C10 C9 118.3(18) . . ?
 C9 C10 H10 120.9 . . ?
 C10 C11 H11 118.4 . . ?
 C10 C11 C6 123.3(17) . . ?
 C6 C11 H11 118.4 . . ?
 C9 O2 C12 119.2(15) . . ?
 C11 C6 C3 120.0(14) . . ?
 C7 C6 C11 114.4(14) . . ?
 C7 C6 C3 125.6(15) . . ?
 O1 C2 H2 118.3 . . ?
 C1 C2 O1 123.4(17) . . ?
 C1 C2 H2 118.3 . . ?
 O2 C9 C10 122.3(16) . . ?
 C8 C9 C10 119.4(16) . . ?
 C8 C9 O2 118.3(16) . . ?
 O2 C12 H12A 109.5 . . ?
 O2 C12 H12B 109.5 . . ?
 O2 C12 H12C 109.5 . . ?
 H12A C12 H12B 109.5 . . ?
 H12A C12 H12C 109.5 . . ?
 H12B C12 H12C 109.5 . . ?
 O1 C3 C6 107.8(12) . . ?
 O1 C3 H3 108.0 . . ?
 O1 C3 C4 109.0(13) . . ?
 C6 C3 H3 108.0 . . ?
 C6 C3 C4 115.9(14) . . ?
 C4 C3 H3 108.0 . . ?
 C9 C8 H8 119.2 . . ?
 C9 C8 C7 121.6(15) . . ?
 C7 C8 H8 119.2 . . ?
 C6 C7 H7 118.5 . . ?
 C8 C7 C6 123.0(14) . . ?
 C8 C7 H7 118.5 . . ?
 C3 C4 H4A 109.2 . . ?
 C3 C4 H4B 109.2 . . ?
 C3 C4 C5 112.0(14) . . ?
 H4A C4 H4B 107.9 . . ?
 C5 C4 H4A 109.2 . . ?
 C5 C4 H4B 109.2 . . ?
 C4 C5 H5A 110.0 . . ?
 C4 C5 H5B 110.0 . . ?
 H5A C5 H5B 108.4 . . ?
 C1 C5 C4 108.4(14) . . ?
 C1 C5 H5A 110.0 . . ?
 C1 C5 H5B 110.0 . . ?
 C2 C1 Br1 118.3(12) . . ?
 C2 C1 C5 124.8(15) . . ?
 C5 C1 Br1 116.7(11) . . ?

loop_
  _geom_torsion_atom_site_label_1
  _geom_torsion_atom_site_label_2
  _geom_torsion_atom_site_label_3
  _geom_torsion_atom_site_label_4
  _geom_torsion
  _geom_torsion_site_symmetry_1
  _geom_torsion_site_symmetry_2
  _geom_torsion_site_symmetry_3
  _geom_torsion_site_symmetry_4
  _geom_torsion_publ_flag
 O1 C2 C1 Br1 178.3(14) . . . . ?
 O1 C2 C1 C5 -8(3) . . . . ?
 O1 C3 C4 C5 -59(2) . . . . ?
 C10 C11 C6 C3 -179.7(15) . . . . ?
 C10 C11 C6 C7 1(2) . . . . ?
 C10 C9 C8 C7 2(2) . . . . ?
 C11 C10 C9 O2 179.9(15) . . . . ?
 C11 C10 C9 C8 -1(2) . . . . ?
 C11 C6 C3 O1 113.1(15) . . . . ?
 C11 C6 C3 C4 -124.5(17) . . . . ?
 C11 C6 C7 C8 0(2) . . . . ?
 O2 C9 C8 C7 -178.8(15) . . . . ?
 C6 C3 C4 C5 178.9(16) . . . . ?
 C2 O1 C3 C6 172.9(14) . . . . ?
 C2 O1 C3 C4 46.4(18) . . . . ?
 C9 C10 C11 C6 -1(2) . . . . ?
 C9 C8 C7 C6 -2(2) . . . . ?
 C12 O2 C9 C10 1(2) . . . . ?
 C12 O2 C9 C8 -178.1(17) . . . . ?
 C3 O1 C2 C1 -14(2) . . . . ?
 C3 C6 C7 C8 -179.1(14) . . . . ?
 C3 C4 C5 C1 38(2) . . . . ?
 C7 C6 C3 O1 -68.2(18) . . . . ?
 C7 C6 C3 C4 54(2) . . . . ?
 C4 C5 C1 Br1 168.1(12) . . . . ?
 C4 C5 C1 C2 -6(3) . . . . ?

_olex2_submission_special_instructions  'No special instructions were received'
_oxdiff_exptl_absorpt_empirical_details
;
Empirical correction (ABSPACK) includes:
- Absorption correction using spherical harmonics
- Frame scaling
;
_oxdiff_exptl_absorpt_empirical_full_max  7.332
_oxdiff_exptl_absorpt_empirical_full_min  0.523
