# Supplementary material for: Catalytic asymmetric oxa-Diels–Alder reaction of acroleins with simple alkenes
Source: Nat Commun. 2023 Jun 14;14:3511. doi: 10.1038/s41467-023-39184-z (PMC10267187; doi:10.1038/s41467-023-39184-z)
Supplement: Supplementary file 4 — Source Data [file 41467_2023_39184_MOESM4_ESM.xlsx]

## Sheet: Sheet1
B3LYP geometries for all the optimized compounds and transition states in toluene solvent
27
2
C	-1.93296	-0.006832	-0.085004
C	-1.19225	-0.974889	0.466752
H	-1.60334	-1.90297	0.849868
O	0.159255	-0.930537	0.613741
Br	-3.83821	-0.225569	-0.157951
C	-1.34523	1.24399	-0.661667
H	-1.55889	2.10971	-0.019184
H	-1.79697	1.46641	-1.63573
C	0.817842	0.347957	0.386284
C	0.170138	1.03645	-0.836784
H	0.665917	1.99462	-1.02037
H	0.351977	0.404882	-1.71381
C	2.28741	0.034253	0.10225
C	2.75143	-1.28145	-0.023095
C	3.20552	1.0851	-0.052447
C	4.09809	-1.53871	-0.292386
H	2.05665	-2.1045	0.093361
C	4.5495	0.827875	-0.322925
H	2.87394	2.11626	0.036965
C	5.00282	-0.487862	-0.44311
H	4.43738	-2.56751	-0.383509
H	5.24257	1.65721	-0.438575
H	6.04992	-0.690041	-0.652287
C	0.664749	1.16999	1.67709
H	1.11766	2.1609	1.57113
H	-0.390978	1.30396	1.93201
H	1.15501	0.655061	2.50876
61
Cat2
C	-0.473916	0.088692	0.285985
C	-0.105316	0.389289	1.77063
C	-0.261745	1.82285	2.28301
C	0.782717	1.90892	3.40245
C	2.00148	1.18628	2.82119
H	2.60261	0.649461	3.55567
H	2.64904	1.85959	2.25803
B	1.85739	0.348543	0.340295
H	1.61947	-0.783967	2.147
H	-0.567025	-0.315548	2.46077
C	-2.89487	0.838424	0.341758
C	-3.95964	1.62707	-0.09787
C	-1.62015	0.959774	-0.233529
C	-3.72965	2.54393	-1.13592
C	-1.41839	1.8755	-1.26578
C	-2.47449	2.6778	-1.73079
H	-0.439335	1.97041	-1.72269
C	-0.277239	-1.98263	-1.16479
C	-0.520355	-3.33247	-1.45922
C	-0.732119	-1.40797	0.02573
C	-1.23878	-4.09891	-0.538639
C	-1.46181	-2.20073	0.926028
C	-1.72294	-3.54812	0.656154
H	-1.85709	-1.78052	1.8466
H	-3.06801	0.118218	1.13678
H	0.271198	-1.37726	-1.87897
N	1.41496	0.168562	1.82877
O	0.753874	0.448302	-0.419325
C	3.30452	0.415143	-0.156161
C	3.5473	0.766618	-1.50246
C	4.41275	0.112109	0.663325
C	4.84455	0.826123	-2.00356
H	2.70964	0.997329	-2.15456
C	5.71069	0.159985	0.160465
H	4.26689	-0.174771	1.70243
C	5.9268	0.521832	-1.17235
H	5.01496	1.10462	-3.03936
H	6.55258	-0.082813	0.802123
H	6.93936	0.564517	-1.56373
H	-1.43472	-5.14682	-0.756703
H	-4.55317	3.16261	-1.48689
C	-5.33049	1.50486	0.523517
H	-5.36179	0.712401	1.27816
H	-5.63402	2.44121	1.00897
H	-6.09182	1.27662	-0.232181
C	-2.24363	3.65193	-2.86172
H	-1.35376	4.26794	-2.68558
H	-2.08756	3.12659	-3.81308
H	-3.09796	4.32338	-2.99239
C	-0.005492	-3.93331	-2.74573
H	1.09201	-3.9455	-2.7691
H	-0.352203	-4.96331	-2.87275
H	-0.338027	-3.35676	-3.61736
C	-2.50769	-4.39908	1.62638
H	-1.90935	-5.24224	1.99398
H	-2.84043	-3.82162	2.49515
H	-3.39816	-4.82543	1.14857
H	-0.043249	2.54199	1.48567
H	-1.27904	2.01171	2.63013
H	1.02762	2.93841	3.67564
H	0.426005	1.39691	4.30269
63
Cat1
C	0.080172	-0.660013	0.217522
C	-0.158887	-1.70429	1.34336
C	0.605929	-3.0297	1.29296
C	-0.31406	-3.98245	2.06852
C	-1.72189	-3.61815	1.57994
H	0.735436	-3.3657	0.258135
H	1.5977	-2.93297	1.73797
H	-0.226141	-3.8073	3.14598
H	-2.49778	-3.69051	2.34273
H	-0.089088	-5.03501	1.87956
H	-2.02369	-4.21083	0.715352
B	-1.84891	-1.8698	-0.393804
H	-2.25054	-1.57441	1.6838
H	-0.063472	-1.26744	2.33644
C	2.50689	-0.058261	0.448091
C	3.86923	-0.110903	0.054628
C	1.52061	-0.689415	-0.286886
C	4.89502	0.534607	0.799043
C	4.22096	-0.829117	-1.1352
C	1.87328	-1.39698	-1.4673
C	6.20699	0.467081	0.388052
H	4.62541	1.08464	1.6974
C	5.58522	-0.879288	-1.53141
C	3.18707	-1.45895	-1.87659
H	1.09994	-1.8728	-2.05988
C	6.55524	-0.246928	-0.786687
H	5.85006	-1.42473	-2.43373
H	3.44563	-1.99385	-2.7871
C	-0.273866	1.72755	-0.432233
C	-0.708749	3.0604	-0.231825
C	-0.389575	0.763423	0.555483
C	-0.580186	4.05506	-1.24152
C	-1.28247	3.42321	1.03116
C	-0.970829	1.1317	1.80041
C	-0.999391	5.34477	-1.00937
H	-0.143111	3.77873	-2.19767
C	-1.70538	4.76461	1.23851
C	-1.40034	2.4225	2.02786
H	-1.07167	0.416082	2.61074
C	-1.56584	5.70288	0.241375
H	-2.13817	5.03737	2.19772
H	-1.82982	2.68736	2.99073
H	7.59516	-0.290582	-1.09786
H	6.98375	0.963564	0.962854
H	-1.88948	6.72642	0.407947
H	-0.89686	6.09848	-1.78497
H	2.25084	0.508262	1.33997
H	0.167067	1.4689	-1.39096
N	-1.6084	-2.15548	1.13352
O	-0.821568	-1.14429	-0.849623
C	-3.1154	-2.3066	-1.18218
C	-4.33727	-1.4053	-0.844805
H	-3.38079	-3.35307	-0.979736
H	-2.90265	-2.23661	-2.25609
C	-5.58295	-1.77221	-1.66309
H	-4.57581	-1.48451	0.226313
H	-4.0791	-0.353895	-1.0291
H	-5.34173	-1.69807	-2.73209
H	-5.83897	-2.8246	-1.4768
C	-6.78784	-0.883175	-1.34522
H	-6.57263	0.171386	-1.55722
H	-7.65839	-1.17045	-1.94578
H	-7.0753	-0.958672	-0.288812
27
cis-3
Br	-0.941709	1.78327	-0.196653
O	-3.59166	-0.816239	0.218217
C	-1.29342	-0.181206	-0.170537
C	-0.667931	-2.11141	-0.81982
H	0.081281	-2.67463	-1.37932
H	-1.4176	-2.81501	-0.447639
C	-0.161134	-1.19092	0.341874
C	-1.32703	-0.899908	-1.52064
H	-0.659806	-0.431085	-2.24646
H	-2.32004	-1.03352	-1.95455
C	-2.58946	-0.267512	0.622081
H	-2.55875	0.217082	1.61716
C	1.26013	-0.650153	0.17117
C	2.06203	-0.951808	-0.939222
C	1.80941	0.186981	1.15955
C	3.36314	-0.454456	-1.05229
H	1.68517	-1.58303	-1.73624
C	3.10701	0.684561	1.05093
H	1.21806	0.465252	2.02573
C	3.89437	0.363035	-0.056517
H	3.95893	-0.71253	-1.92407
H	3.50133	1.3273	1.83378
H	4.90726	0.747431	-0.14176
C	-0.366942	-1.7831	1.74432
H	-1.37452	-2.19941	1.85669
H	0.345441	-2.60144	1.90092
H	-0.214666	-1.05577	2.54758
27
ent-2
C	1.93296	-0.006832	-0.085004
C	1.19225	-0.974889	0.466752
H	1.60334	-1.90297	0.849868
O	-0.159255	-0.930537	0.613741
Br	3.83821	-0.225569	-0.157951
C	1.34523	1.24399	-0.661667
H	1.55889	2.10971	-0.019184
H	1.79697	1.46641	-1.63573
C	-0.817842	0.347957	0.386284
C	-0.170138	1.03645	-0.836784
H	-0.665917	1.99462	-1.02037
H	-0.351977	0.404882	-1.71381
C	-2.28741	0.034253	0.10225
C	-2.75143	-1.28145	-0.023095
C	-3.20552	1.0851	-0.052447
C	-4.09809	-1.53871	-0.292386
H	-2.05665	-2.1045	0.093361
C	-4.5495	0.827875	-0.322925
H	-2.87394	2.11626	0.036965
C	-5.00282	-0.487862	-0.44311
H	-4.43738	-2.56751	-0.383509
H	-5.24257	1.65721	-0.438575
H	-6.04992	-0.690041	-0.652287
C	-0.664749	1.16999	1.67709
H	-1.11766	2.1609	1.57113
H	0.390978	1.30396	1.93201
H	-1.15501	0.655061	2.50876
71
Int1
C	-0.998485	0.184783	0.577212
C	-1.38442	1.00832	1.83632
C	-2.61457	1.91571	1.75093
C	-2.32026	2.99488	2.8048
C	-0.802639	3.23704	2.70182
H	-2.69959	2.35387	0.751683
H	-3.53394	1.36312	1.95406
H	-2.57764	2.62959	3.80452
H	-0.314978	3.32382	3.67432
H	-2.88585	3.91425	2.63336
H	-0.553056	4.11719	2.11241
B	0.325179	2.15691	0.470388
H	0.492488	1.60267	2.56453
H	-1.44717	0.401201	2.74027
C	-2.91348	-1.44764	0.428523
C	-4.09264	-1.96869	-0.163951
C	-2.24239	-0.372077	-0.123031
C	-4.79234	-3.07476	0.392784
C	-4.59012	-1.36667	-1.3661
C	-2.73746	0.218711	-1.31586
C	-5.93162	-3.5593	-0.208721
H	-4.40988	-3.53373	1.30141
C	-5.76926	-1.89194	-1.96251
C	-3.87699	-0.269893	-1.91726
H	-2.20193	1.0516	-1.75622
C	-6.42519	-2.96224	-1.39676
H	-6.14413	-1.43408	-2.87477
H	-4.24407	0.185497	-2.83395
C	0.566989	-1.5961	-0.242637
C	1.50924	-2.64643	-0.100268
C	0.015944	-0.948643	0.851997
C	2.07005	-3.3179	-1.22277
C	1.90929	-3.04793	1.2178
C	0.420593	-1.35703	2.15065
C	2.97968	-4.33524	-1.0471
H	1.76275	-3.01815	-2.22159
C	2.85103	-4.10393	1.36404
C	1.33712	-2.37542	2.32555
H	0.006886	-0.885683	3.03652
C	3.37488	-4.73134	0.25713
H	3.14696	-4.40875	2.36483
H	1.62575	-2.67625	3.32987
H	-7.32513	-3.35713	-1.8601
H	-6.4578	-4.40526	0.224834
H	4.09247	-5.53819	0.376343
H	3.39995	-4.84382	-1.91016
H	-2.53531	-1.93005	1.32693
H	0.257591	-1.31304	-1.24558
N	-0.247316	2.01189	1.98962
O	-0.371621	1.18166	-0.261224
C	3.9497	0.696396	0.037125
C	2.54955	1.05835	-0.134656
H	2.06527	0.846238	-1.09156
O	1.90011	1.6212	0.77006
Br	4.79573	0.01577	-1.52779
C	4.59525	0.838153	1.20641
H	5.63827	0.568221	1.33256
H	4.06638	1.23283	2.06955
C	0.546616	3.58784	-0.198801
C	-0.710058	4.2809	-0.761529
H	1.2471	3.43993	-1.03672
H	1.07518	4.26707	0.48716
C	-0.396508	5.58819	-1.50411
H	-1.22604	3.59223	-1.44372
H	-1.4257	4.49885	0.044821
H	0.129908	6.27386	-0.824702
H	0.303215	5.37543	-2.3248
C	-1.64349	6.27864	-2.06307
H	-2.349	6.53987	-1.26393
H	-1.3834	7.20421	-2.58957
H	-2.17265	5.63147	-2.77382
90
Int2
C	-1.84222	0.45145	0.561843
C	-1.69221	1.31402	1.84801
C	-2.26345	2.73437	1.8241
C	-1.40467	3.47008	2.86512
C	0.001934	2.85943	2.7084
H	-2.14174	3.17678	0.831268
H	-3.32733	2.7436	2.06998
H	-1.78726	3.28224	3.8741
H	0.482274	2.6504	3.66694
H	-1.39467	4.55278	2.7131
H	0.667783	3.48853	2.11998
B	0.36385	1.37051	0.405182
H	0.229873	0.794198	2.48853
H	-2.04634	0.80305	2.74449
C	-4.3521	0.116185	0.51361
C	-5.6454	0.314425	-0.036534
C	-3.22444	0.657627	-0.075117
C	-6.81389	-0.239807	0.556675
C	-5.77935	1.08931	-1.23528
C	-3.36469	1.42257	-1.26292
C	-8.05354	-0.034476	-0.005829
H	-6.71122	-0.831573	1.46335
C	-7.07414	1.28243	-1.79031
C	-4.60582	1.62885	-1.82437
H	-2.47539	1.83096	-1.72788
C	-8.18551	0.73409	-1.19038
H	-7.17153	1.86959	-2.70048
H	-4.69854	2.21003	-2.739
C	-1.53171	-1.87935	-0.319325
C	-1.33039	-3.27846	-0.21534
C	-1.60149	-1.06069	0.794868
C	-1.27448	-4.1225	-1.36013
C	-1.18633	-3.8666	1.08441
C	-1.45737	-1.65769	2.07627
C	-1.08745	-5.47899	-1.22416
H	-1.38636	-3.67643	-2.34526
C	-0.992016	-5.27176	1.19039
C	-1.25347	-3.01541	2.21527
H	-1.51112	-1.0553	2.97805
C	-0.944281	-6.05953	0.06274
H	-0.887513	-5.7142	2.17838
H	-1.15111	-3.44953	3.20727
H	-9.17016	0.886443	-1.62393
H	-8.93859	-0.463984	0.455692
H	-0.799082	-7.13263	0.152861
H	-1.04969	-6.11402	-2.10502
H	-4.26479	-0.494499	1.40975
H	-1.64615	-1.44621	-1.30952
N	-0.201137	1.55799	1.96548
O	-0.831733	0.982488	-0.296673
C	2.56951	-1.57515	-0.238093
C	1.66904	-0.564118	-0.370422
H	1.17005	-0.390292	-1.32214
O	1.33404	0.21325	0.642568
Br	2.94131	-2.6532	-1.78563
C	3.25835	-1.95156	1.01334
H	3.18659	-3.02939	1.18837
H	2.77884	-1.44273	1.8541
C	5.13774	-0.250453	1.33405
C	4.84029	-1.66311	1.04065
H	5.24882	-2.01341	0.091203
H	5.24287	-2.28708	1.84329
C	5.24884	0.735866	0.317999
C	5.03697	0.402903	-1.05471
C	5.56974	2.0932	0.634603
C	5.12066	1.37526	-2.04149
H	4.82297	-0.616198	-1.34644
C	5.66904	3.04711	-0.358507
H	5.75363	2.38131	1.66276
C	5.43608	2.69273	-1.69888
H	4.95243	1.1066	-3.07944
H	5.92364	4.07133	-0.105325
H	5.51022	3.44941	-2.47483
C	5.2841	0.086685	2.78323
H	4.90622	1.07598	3.04937
H	4.79164	-0.664952	3.40686
H	6.3535	0.060779	3.04729
C	1.16038	2.60178	-0.261434
C	0.35525	3.83561	-0.703049
H	1.65786	2.18933	-1.15543
H	1.99493	2.91229	0.389001
C	1.19891	4.90496	-1.41232
H	-0.453166	3.51329	-1.37281
H	-0.143415	4.30103	0.160393
H	2.00585	5.23553	-0.741034
H	1.69455	4.45123	-2.28295
C	0.385394	6.12056	-1.86634
H	-0.098068	6.61876	-1.01597
H	1.01734	6.86358	-2.36751
H	-0.405077	5.8301	-2.56979
69
Int3
C	-1.35082	-0.069844	0.402977
C	-1.58242	0.630776	1.77854
C	-2.74678	1.6211	1.89069
C	-2.27168	2.58875	2.98044
C	-0.810723	2.82812	2.60044
H	-0.153644	3.08867	3.43189
H	-0.720801	3.59404	1.83016
B	0.365101	1.56089	0.538142
H	0.280833	1.04967	2.6614
H	-1.63845	-0.078484	2.60319
C	-3.6083	-1.18793	0.121133
C	-4.83049	-1.37363	-0.527406
C	-2.66712	-0.263171	-0.359184
C	-5.09433	-0.625067	-1.68601
C	-2.95363	0.468286	-1.51073
C	-4.16996	0.289962	-2.19234
H	-2.22443	1.17476	-1.89275
C	-0.109116	-1.94434	-0.725148
C	0.554907	-3.17318	-0.770158
C	-0.610019	-1.42287	0.481321
C	0.730876	-3.88354	0.429025
C	-0.424053	-2.1564	1.65307
C	0.243667	-3.39688	1.64152
H	-0.802531	-1.79888	2.60655
H	-3.38317	-1.78209	1.00379
H	-0.266849	-1.39109	-1.64685
N	-0.342135	1.50838	1.99543
O	-0.516491	0.87195	-0.302997
C	0.969473	2.92734	0.012049
C	0.380925	3.57216	-1.09077
C	2.0867	3.54446	0.608717
C	0.886435	4.77785	-1.58223
H	-0.482175	3.12085	-1.57238
C	2.59499	4.75059	0.125333
H	2.57629	3.0774	1.4617
C	1.99514	5.36963	-0.974657
H	0.41669	5.25293	-2.43947
H	3.45882	5.20628	0.602239
H	2.39094	6.30731	-1.35537
H	1.24853	-4.84032	0.408318
H	-6.0409	-0.767329	-2.20421
C	-5.85335	-2.35182	0.000472
H	-5.46208	-2.92417	0.847582
H	-6.76161	-1.83549	0.337268
H	-6.16144	-3.06588	-0.772724
C	-4.45217	1.06994	-3.45483
H	-4.26266	2.1414	-3.31724
H	-3.81089	0.735861	-4.28117
H	-5.49167	0.95151	-3.776
C	1.04351	-3.74508	-2.07911
H	2.00671	-4.25368	-1.96222
H	0.333511	-4.48597	-2.47017
H	1.15819	-2.96928	-2.84289
C	0.393546	-4.18953	2.91838
H	1.17679	-4.94933	2.83113
H	0.639276	-3.54544	3.77125
H	-0.539606	-4.71124	3.16983
Br	4.48005	-1.31569	-1.30848
O	1.6877	0.577098	0.904004
C	3.51426	-0.762832	0.237072
C	3.87986	-1.11588	1.48023
H	4.74461	-1.73992	1.67733
H	3.29666	-0.774721	2.33075
C	2.35316	0.074636	-0.025617
H	2.07854	0.28723	-1.06251
H	-2.89525	2.14859	0.942625
H	-3.67916	1.10998	2.13837
H	-2.83726	3.52406	2.99921
H	-2.34868	2.12697	3.97193
88
Int4
C	2.36917	-0.289042	0.551814
C	1.99604	-1.24562	1.71591
C	2.56725	-2.66527	1.68257
C	1.54967	-3.46196	2.51324
C	0.187966	-2.83699	2.15251
H	-0.456793	-2.68878	3.02165
H	-0.353514	-3.42275	1.41086
B	0.248428	-1.20127	-0.081923
H	-0.014151	-0.754678	2.02789
H	2.1758	-0.808657	2.69933
C	4.84196	-0.035122	1.07459
C	6.19625	-0.158854	0.760474
C	3.84733	-0.430221	0.165556
C	6.5477	-0.678451	-0.49621
C	4.22318	-0.94177	-1.07521
C	5.57941	-1.06784	-1.42283
H	3.45415	-1.23346	-1.78228
C	2.09268	2.08651	-0.235835
C	1.87001	3.4578	-0.067464
C	2.06906	1.20012	0.84798
C	1.61838	3.94061	1.22229
C	1.81513	1.71598	2.12573
C	1.58794	3.08491	2.32833
H	1.80331	1.06972	2.99924
H	4.55887	0.390332	2.03483
H	2.30162	1.6994	-1.22937
N	0.509028	-1.48686	1.54446
O	1.54098	-0.753392	-0.516252
C	-0.324547	-2.4352	-0.933868
C	0.510082	-3.18821	-1.77795
C	-1.68311	-2.80358	-0.883008
C	0.019007	-4.25509	-2.53514
H	1.56164	-2.92404	-1.84863
C	-2.18367	-3.87429	-1.62719
H	-2.36155	-2.23895	-0.245372
C	-1.33089	-4.60374	-2.45967
H	0.688667	-4.81331	-3.18487
H	-3.23639	-4.14108	-1.56231
H	-1.71587	-5.43475	-3.04517
H	1.45303	5.00655	1.36915
H	7.60114	-0.773458	-0.753962
C	7.267	0.270614	1.73601
H	6.83389	0.631348	2.67474
H	7.94721	-0.556295	1.97655
H	7.88232	1.07926	1.32167
C	5.96842	-1.59738	-2.78362
H	5.45227	-2.53767	-3.01325
H	5.70417	-0.886865	-3.57804
H	7.04556	-1.78127	-2.85063
C	1.88654	4.38837	-1.25736
H	0.961657	4.29606	-1.84175
H	1.97839	5.43468	-0.947883
H	2.71899	4.16013	-1.93265
C	1.32698	3.63065	3.71329
H	0.36837	4.16275	3.76418
H	1.30733	2.83358	4.46426
H	2.10229	4.34689	4.01328
Br	-1.9377	2.83805	-2.58831
C	-6.21793	-0.235151	2.9904
H	-6.32011	0.242711	3.95948
O	-0.789683	-0.090703	0.02099
C	-5.61977	0.44729	1.94475
H	-5.25722	1.45222	2.12254
C	-5.46422	-0.160232	0.663459
C	-6.69913	-1.53646	2.7946
C	-5.96182	-1.48588	0.497347
H	-5.89038	-1.98057	-0.46293
C	-1.88563	1.70328	-1.03777
C	-4.46947	-0.104815	-1.69482
H	-4.76243	-1.14506	-1.81804
H	-3.36353	-0.03505	-1.78148
H	-4.83902	0.486034	-2.54259
C	-4.37999	1.93851	-0.296265
H	-4.50806	2.45675	-1.25216
H	-4.9202	2.49628	0.467183
C	-6.572	-2.156	1.54547
H	-6.95401	-3.16064	1.39511
C	-4.83136	0.537695	-0.416108
C	-2.82106	2.04046	0.058314
H	-2.69651	3.08567	0.362625
H	-2.5969	1.4105	0.923844
C	-0.944954	0.719657	-1.01202
H	-0.268148	0.591058	-1.85427
H	-7.17863	-2.06423	3.61385
H	2.60801	-3.03301	0.652572
H	3.57756	-2.70282	2.0949
H	1.57136	-4.53258	2.29288
H	1.75402	-3.33828	3.58264
8
SM1
Br	1.25884	-0.155804	0
O	-2.7598	-0.589311	1e-05
C	-0.583336	0.371064	1.3e-05
C	-0.95748	1.65201	8e-06
H	-0.253761	2.47692	-3e-05
H	-2.0201	1.88102	-6.2e-05
C	-1.55846	-0.759468	-1.2e-05
H	-1.11163	-1.77193	-4.6e-05
19
SM2
C	1.96476	1.14543	-0.214888
H	2.54045	2.04957	-0.396663
C	0.572818	1.2046	-0.214455
H	0.078731	2.15049	-0.415931
C	-0.206209	0.053806	0.011997
C	2.61892	-0.070382	0.001383
C	0.468977	-1.1641	0.210573
H	-0.096978	-2.07495	0.380513
C	-2.46242	-1.11694	-0.376595
H	-2.12486	-1.50148	-1.34736
H	-3.53397	-0.905532	-0.444238
H	-2.33581	-1.93078	0.349592
C	-2.34704	1.23451	0.401575
H	-3.43309	1.28001	0.39189
H	-1.83125	2.12545	0.748578
C	1.8634	-1.22466	0.211463
H	2.35902	-2.17822	0.375513
C	-1.69437	0.121616	0.029242
H	3.70469	-0.117866	-0.003661
27
trans-3
Br	2.34843	-1.03817	-0.051059
O	0.757074	1.24308	2.48259
C	1.08398	0.493045	0.212859
C	0.156562	2.19897	-0.667684
H	0.078961	2.76914	-1.5979
H	-0.452435	2.677	0.103145
C	-0.125961	0.663004	-0.793326
C	1.58514	1.89398	-0.148935
H	2.32838	1.87847	-0.947712
H	1.95412	2.48201	0.693225
C	0.668226	0.346113	1.67308
H	0.278926	-0.648608	1.95602
C	-1.47861	0.121679	-0.352661
C	-2.60042	0.954412	-0.25116
C	-1.64139	-1.24988	-0.091415
C	-3.848	0.436934	0.10764
H	-2.50712	2.01627	-0.459222
C	-2.88346	-1.76683	0.276572
H	-0.788097	-1.91851	-0.175545
C	-3.99356	-0.924021	0.376522
H	-4.70454	1.10227	0.178409
H	-2.9841	-2.82913	0.483247
H	-4.96223	-1.32579	0.661317
C	0.195836	0.171948	-2.21382
H	0.219156	-0.920864	-2.2644
H	-0.583267	0.525357	-2.89898
H	1.16046	0.547466	-2.5713
90
TS1
C	-1.8206	0.47674	0.582445
C	-1.6532	1.33579	1.86736
C	-2.20616	2.76315	1.85494
C	-1.33584	3.47674	2.90082
C	0.067233	2.87055	2.71274
H	-2.08137	3.21415	0.865867
H	-3.26926	2.78259	2.1028
H	-1.70608	3.2665	3.90992
H	0.574497	2.66276	3.657
H	-1.32617	4.5622	2.77208
H	0.715875	3.49687	2.1034
B	0.383283	1.38607	0.427547
H	0.265591	0.801271	2.5153
H	-2.00423	0.82512	2.76464
C	-4.32923	0.173653	0.516907
C	-5.61805	0.394874	-0.034434
C	-3.19375	0.711091	-0.060462
C	-6.79442	-0.155522	0.546434
C	-5.73855	1.18963	-1.22155
C	-3.32004	1.49692	-1.23616
C	-8.02928	0.07139	-0.018118
H	-6.70191	-0.761638	1.4446
C	-7.02881	1.40488	-1.77888
C	-4.55712	1.72524	-1.79819
H	-2.42625	1.90347	-1.6941
C	-8.14804	0.859162	-1.19144
H	-7.11631	2.00693	-2.68017
H	-4.63987	2.3214	-2.70392
C	-1.58565	-1.86094	-0.303755
C	-1.39702	-3.26245	-0.202921
C	-1.59987	-1.03806	0.810369
C	-1.39804	-4.11015	-1.34623
C	-1.20397	-3.84721	1.09198
C	-1.40778	-1.63183	2.08705
C	-1.22031	-5.46807	-1.21224
H	-1.54693	-3.66618	-2.32734
C	-1.02256	-5.25424	1.19586
C	-1.2145	-2.99201	2.22175
H	-1.42167	-1.02732	2.98901
C	-1.03014	-6.04565	0.069912
H	-0.883397	-5.6947	2.18034
H	-1.07872	-3.4248	3.2102
H	-9.12921	1.02838	-1.62647
H	-8.92078	-0.35528	0.433355
H	-0.893877	-7.11998	0.157946
H	-1.22629	-6.10693	-2.09099
H	-4.25216	-0.451149	1.40412
H	-1.74341	-1.43154	-1.28988
N	-0.153411	1.56167	1.97741
O	-0.790046	0.990839	-0.275524
C	2.46821	-1.74236	-0.202795
C	1.64422	-0.610682	-0.33342
H	1.18957	-0.393113	-1.30052
O	1.36548	0.153364	0.654752
Br	2.76685	-2.75996	-1.79723
C	3.0407	-2.14864	0.989207
H	3.39594	-3.16537	1.10285
H	2.74178	-1.63483	1.89694
C	5.23973	-0.265956	1.35591
C	5.22962	-1.61986	1.10596
H	5.45125	-2.02208	0.123367
H	5.38138	-2.30435	1.93518
C	5.25742	0.732624	0.283111
C	5.06556	0.372285	-1.0716
C	5.47795	2.09834	0.576882
C	5.10457	1.33095	-2.08085
H	4.89403	-0.661978	-1.34515
C	5.52681	3.05066	-0.435218
H	5.63661	2.41284	1.60254
C	5.33834	2.67198	-1.76864
H	4.9579	1.02847	-3.11373
H	5.71593	4.09101	-0.186639
H	5.37766	3.41768	-2.55758
C	5.21401	0.200308	2.78892
H	4.39239	0.903092	2.97297
H	5.11308	-0.643529	3.47648
H	6.14381	0.724245	3.04503
C	1.24708	2.5583	-0.241889
C	0.487712	3.8082	-0.723299
H	1.74515	2.11501	-1.1196
H	2.07923	2.85216	0.417119
C	1.38262	4.83113	-1.43809
H	-0.3162	3.4974	-1.40388
H	-0.012559	4.30876	0.119115
H	2.17792	5.1597	-0.752958
H	1.89143	4.3362	-2.27766
C	0.615575	6.0521	-1.95426
H	0.119653	6.58959	-1.13565
H	1.2834	6.76153	-2.45714
H	-0.159644	5.76004	-2.67392
90
TS2
C	-1.35048	-0.416366	-0.29918
C	-1.04017	-1.63529	-1.20567
C	-1.75947	-2.95186	-0.906002
C	-0.797127	-4.00199	-1.47978
C	0.606746	-3.44871	-1.17229
H	-1.88926	-3.0797	0.172671
H	-2.74688	-2.98313	-1.37041
H	-0.939263	-4.09321	-2.56228
H	1.30614	-3.56505	-2.00076
H	-0.943902	-4.99328	-1.04289
H	1.04645	-3.90166	-0.286025
B	0.66446	-1.36219	0.605784
H	1.01059	-1.43542	-1.54397
H	-1.13543	-1.4146	-2.26929
C	-3.79526	-0.159447	-0.901659
C	-5.17968	-0.129956	-0.591364
C	-2.83908	-0.364864	0.075694
C	-6.17634	0.062437	-1.5885
C	-5.58853	-0.300306	0.772227
C	-3.25071	-0.531183	1.42383
C	-7.51118	0.085094	-1.25296
H	-5.86565	0.193759	-2.62251
C	-6.97525	-0.268411	1.08502
C	-4.58667	-0.492587	1.75893
H	-2.49719	-0.682653	2.1872
C	-7.91497	-0.081631	0.096417
H	-7.2813	-0.395815	2.12071
H	-4.88955	-0.614816	2.79628
C	-0.915914	2.04749	-0.07329
C	-0.583783	3.34381	-0.540513
C	-0.933317	0.944461	-0.909015
C	-0.577484	4.47838	0.318926
C	-0.251942	3.52293	-1.92392
C	-0.606619	1.13699	-2.27966
C	-0.261705	5.72594	-0.168164
H	-0.826554	4.34221	1.36812
C	0.07154	4.82522	-2.39537
C	-0.273538	2.38456	-2.76847
H	-0.63203	0.308854	-2.98149
C	0.065726	5.90169	-1.53752
H	0.318162	4.95791	-3.4462
H	-0.038944	2.50802	-3.82345
H	-8.97222	-0.060083	0.346076
H	-8.26369	0.232139	-2.02293
H	0.310245	6.89401	-1.90636
H	-0.262126	6.5851	0.496804
H	-3.50023	-0.00208	-1.93731
H	-1.17825	1.93026	0.974387
C	1.16074	-2.36252	1.76126
C	0.124289	-3.33222	2.35953
H	1.53422	-1.73106	2.58309
H	2.04532	-2.93328	1.43499
C	0.663481	-4.15711	3.5377
H	-0.752332	-2.76055	2.69169
H	-0.246378	-4.02434	1.58888
C	-0.371241	-5.1196	4.12774
H	1.54676	-4.72573	3.21058
H	1.01692	-3.47377	4.32322
H	0.043676	-5.68656	4.96934
H	-1.25278	-4.57918	4.49498
H	-0.716971	-5.84418	3.3791
N	0.414207	-1.96558	-0.906903
O	-0.573698	-0.696821	0.871152
C	2.71737	1.67615	1.42171
C	1.81091	0.694153	1.32949
H	1.01199	0.605018	2.05507
O	1.81027	-0.266677	0.352919
Br	2.54557	2.89598	2.89369
C	3.89405	1.92083	0.529831
H	4.82208	1.85452	1.11325
H	3.86251	2.94557	0.140299
C	3.80977	-0.502441	-0.38338
C	3.93965	0.967986	-0.672873
H	4.91929	1.07268	-1.16621
H	3.20172	1.27676	-1.415
C	3.66474	-1.40199	-1.53185
C	3.07429	-0.961929	-2.74296
C	4.21564	-2.70421	-1.49696
C	3.04383	-1.78634	-3.86218
H	2.62314	0.021959	-2.80813
C	4.20845	-3.51412	-2.62945
H	4.69168	-3.07577	-0.597777
C	3.62294	-3.06041	-3.81359
H	2.58429	-1.4317	-4.77977
H	4.66308	-4.49898	-2.58744
H	3.61692	-3.69392	-4.69579
C	4.4387	-0.999822	0.874968
H	5.52958	-0.904964	0.757768
H	4.15916	-0.382394	1.72986
H	4.20353	-2.03909	1.09923
90
TS3
C	1.36436	-0.600782	0.54619
C	0.988898	-1.50758	1.74609
C	1.30526	-3.0014	1.66026
C	0.274082	-3.62417	2.61462
C	-0.996825	-2.76982	2.43526
H	1.17185	-3.36559	0.638207
H	2.33472	-3.20808	1.95846
H	0.628	-3.55926	3.64901
H	-1.47438	-2.51864	3.38487
H	0.082342	-4.67796	2.39733
H	-1.73577	-3.24427	1.79197
B	-0.942853	-1.20247	0.201152
H	-0.835876	-0.681787	2.31377
H	1.35773	-1.1186	2.6964
C	3.88009	-0.824479	0.609331
C	5.12714	-1.26104	0.091446
C	2.69723	-1.04477	-0.072217
C	6.35175	-1.04341	0.782323
C	5.15624	-1.93369	-1.17445
C	2.73364	-1.70725	-1.32681
C	7.54485	-1.4788	0.251543
H	6.3299	-0.526005	1.73861
C	6.40566	-2.37023	-1.69456
C	3.92998	-2.1362	-1.85954
H	1.8073	-1.86197	-1.86657
C	7.57246	-2.14856	-0.998419
H	6.42406	-2.8813	-2.65414
H	3.94523	-2.63705	-2.82471
C	1.7759	1.79095	-0.102771
C	1.8702	3.18634	0.127429
C	1.41726	0.902846	0.896121
C	2.26329	4.09541	-0.894327
C	1.57845	3.69853	1.43441
C	1.11618	1.42631	2.18363
C	2.36522	5.44257	-0.6329
H	2.48516	3.70644	-1.88483
C	1.69257	5.09601	1.67164
C	1.19413	2.77961	2.44348
H	0.841021	0.76802	3.00305
C	2.07791	5.94763	0.661419
H	1.47603	5.47964	2.6659
H	0.97749	3.15423	3.4414
H	8.52195	-2.48619	-1.40455
H	8.47404	-1.30761	0.788194
H	2.16567	7.01366	0.852009
H	2.66935	6.12781	-1.41912
H	3.87704	-0.293089	1.55861
H	2.01425	1.41644	-1.0947
C	-1.82994	-2.26327	-0.600175
C	-1.13217	-3.55585	-1.06807
H	-2.1995	-1.74517	-1.49852
H	-2.73916	-2.52575	-0.044006
C	-2.02635	-4.43733	-1.95247
H	-0.220027	-3.30043	-1.62275
H	-0.802163	-4.15087	-0.203801
C	-1.34147	-5.72711	-2.41302
H	-2.94681	-4.6855	-1.40423
H	-2.34399	-3.85738	-2.83069
H	-2.00502	-6.32852	-3.04565
H	-0.435817	-5.51283	-2.99444
H	-1.04566	-6.35069	-1.5594
N	-0.534064	-1.48718	1.76496
O	0.29577	-0.854078	-0.383551
C	-2.00374	2.28154	-0.792011
C	-1.69116	0.982929	-0.819458
H	-1.30802	0.462163	-1.68681
O	-1.8612	0.226491	0.319871
Br	-1.83512	3.32379	-2.37531
C	-2.64386	2.86227	0.427146
H	-2.98881	3.88443	0.259381
H	-1.93441	2.88522	1.26291
C	-3.55134	0.536327	1.16578
C	-3.86079	1.96876	0.764014
H	-4.55314	1.99696	-0.078085
H	-4.39409	2.39839	1.62183
C	-4.44929	-0.506309	0.618256
C	-4.87812	-0.453184	-0.725022
C	-4.92521	-1.5545	1.43078
C	-5.73553	-1.42108	-1.23717
H	-4.52039	0.333319	-1.38114
C	-5.8048	-2.50792	0.921169
H	-4.6405	-1.61464	2.4753
C	-6.20653	-2.44889	-0.41467
H	-6.04366	-1.37018	-2.27711
H	-6.17795	-3.29554	1.56913
H	-6.88883	-3.1948	-0.81182
C	-3.11476	0.421565	2.60425
H	-2.8191	-0.588347	2.88985
H	-2.30696	1.12559	2.82102
H	-3.96313	0.694409	3.24343
90
TS4
C	1.68129	-0.474432	0.509621
C	1.50634	-1.44361	1.71348
C	2.18498	-2.81397	1.64144
C	1.31745	-3.67215	2.57376
C	-0.11844	-3.19097	2.30139
H	2.16185	-3.20038	0.617909
H	3.22844	-2.76152	1.95837
H	1.58801	-3.48875	3.61963
H	-0.729385	-3.12474	3.2035
H	1.42581	-4.74363	2.38607
H	-0.636824	-3.81947	1.57978
B	-0.437411	-1.52342	0.143318
H	-0.488338	-1.13568	2.27856
H	1.7553	-0.973739	2.66627
C	4.1628	0.009663	0.609677
C	5.49445	-0.099548	0.130481
C	3.10281	-0.572446	-0.060579
C	6.59359	0.500042	0.806054
C	5.74001	-0.827747	-1.07976
C	3.35333	-1.28965	-1.25999
C	7.87283	0.37978	0.311905
H	6.40588	1.05827	1.72036
C	7.07313	-0.93327	-1.56286
C	4.63433	-1.41085	-1.75226
H	2.5186	-1.73089	-1.79101
C	8.11558	-0.344128	-0.883284
H	7.25521	-1.48626	-2.48128
H	4.81166	-1.95742	-2.67569
C	1.46088	1.93221	-0.175412
C	1.16596	3.30459	0.023506
C	1.34123	0.997961	0.839544
C	1.3116	4.26803	-1.01396
C	0.721047	3.741	1.31492
C	0.890374	1.44465	2.1114
C	1.02886	5.59496	-0.784005
H	1.65432	3.93731	-1.99131
C	0.434745	5.11925	1.51887
C	0.590987	2.77182	2.34103
H	0.781517	0.751493	2.93997
C	0.585354	6.02482	0.493418
H	0.101546	5.44665	2.50095
H	0.259619	3.0904	3.32682
H	9.13073	-0.429487	-1.26108
H	8.70449	0.842868	0.835908
H	0.367812	7.07644	0.658746
H	1.14582	6.32274	-1.5822
H	3.99026	0.583218	1.51764
H	1.80739	1.61767	-1.15631
N	0.027534	-1.80354	1.70366
O	0.741385	-0.984828	-0.447878
C	-2.75308	1.44459	-0.397252
C	-1.8429	0.393782	-0.547096
H	-1.42563	0.191946	-1.5352
O	-1.50983	-0.38225	0.421204
Br	-2.70717	2.69874	-1.86495
C	-3.23374	1.99698	0.937865
H	-2.94606	3.04032	1.09226
H	-2.78041	1.40078	1.7354
C	-4.78029	0.601463	-0.169657
C	-4.7437	1.76016	0.838276
H	-5.25124	2.62542	0.403461
H	-5.23854	1.53048	1.78631
C	-4.71919	-0.776731	0.318323
C	-4.996	-1.87189	-0.536678
C	-4.46527	-1.0598	1.6825
C	-5.05021	-3.17046	-0.045843
H	-5.18888	-1.70945	-1.59028
C	-4.52037	-2.36141	2.17066
H	-4.24968	-0.254539	2.37443
C	-4.81852	-3.42155	1.31091
H	-5.28132	-3.9899	-0.719606
H	-4.34635	-2.54783	3.2265
H	-4.87461	-4.4364	1.6941
C	-5.47973	0.885471	-1.4629
H	-5.30551	1.90831	-1.79926
H	-5.2204	0.201316	-2.27318
H	-6.56128	0.789573	-1.27511
C	-1.15206	-2.69714	-0.683207
C	-0.246455	-3.79668	-1.26692
H	-1.67352	-2.21657	-1.52771
H	-1.95985	-3.15485	-0.09269
C	-1.004	-4.8198	-2.12655
H	0.54005	-3.33061	-1.87457
H	0.278165	-4.33467	-0.463135
H	-1.79609	-5.28679	-1.52293
H	-1.51641	-4.2919	-2.94384
C	-0.100033	-5.90837	-2.71216
H	0.398064	-6.48332	-1.92091
H	-0.670147	-6.61601	-3.32557
H	0.682819	-5.47558	-3.34774
90
TS5
C	-2.0712	0.355234	0.591554
C	-2.26131	1.18933	1.89041
C	-3.07481	2.48334	1.80018
C	-2.5237	3.31446	2.96868
C	-1.01604	3.00026	2.98562
H	-2.8962	2.98372	0.843351
H	-4.14607	2.29027	1.8849
H	-2.98654	2.99852	3.90998
H	-0.618416	2.86415	3.99315
H	-2.71125	4.38504	2.85159
H	-0.424333	3.76387	2.48358
B	-0.087093	1.67081	0.767421
H	-0.390119	1.0141	2.81152
H	-2.63322	0.595802	2.72641
C	-4.43102	-0.43781	0.146439
C	-5.64677	-0.44868	-0.585735
C	-3.35733	0.339821	-0.245674
C	-6.75939	-1.24393	-0.193573
C	-5.75491	0.3613	-1.76376
C	-3.47074	1.13842	-1.41414
C	-7.92304	-1.2359	-0.92913
H	-6.67451	-1.86128	0.697711
C	-6.97062	0.345993	-2.50104
C	-4.63529	1.14379	-2.15029
H	-2.62125	1.73368	-1.72653
C	-8.03011	-0.433105	-2.0934
H	-7.04923	0.960358	-3.39487
H	-4.70697	1.75301	-3.04829
C	-1.21416	-1.84481	-0.261911
C	-0.779136	-3.18891	-0.144484
C	-1.59194	-1.09527	0.839835
C	-0.41314	-3.96795	-1.27825
C	-0.718273	-3.78998	1.15605
C	-1.52551	-1.7037	2.12199
C	-0.00865	-5.27478	-1.13047
H	-0.462932	-3.51336	-2.26437
C	-0.291808	-5.14202	1.27465
C	-1.09984	-3.00779	2.27399
H	-1.82418	-1.16017	3.01262
C	0.053567	-5.86752	0.157428
H	-0.250451	-5.59471	2.26247
H	-1.06483	-3.45396	3.26503
H	-8.95467	-0.437531	-2.66408
H	-8.76631	-1.84804	-0.621181
H	0.373268	-6.90128	0.256029
H	0.264227	-5.86176	-2.00313
H	-4.35553	-1.07571	1.02446
H	-1.26766	-1.4051	-1.25457
N	-0.866468	1.69775	2.22043
O	-1.0509	1.08849	-0.10305
C	2.78742	-0.802163	0.410829
C	1.69974	0.052382	0.187601
H	1.41484	0.281676	-0.840544
O	1.06071	0.635507	1.13651
Br	3.25415	-1.84542	-1.14058
C	3.18155	-1.4009	1.7537
H	3.09201	-2.48991	1.77657
H	2.52721	-0.992513	2.52939
C	4.474	0.381846	0.989405
C	4.61827	-0.870557	1.86565
H	5.33158	-1.58986	1.46476
H	4.9376	-0.613319	2.88204
C	5.32439	0.641	-0.169784
C	6.25315	-0.317115	-0.641452
C	5.25066	1.87809	-0.859677
C	7.08252	-0.040841	-1.72538
H	6.35319	-1.27601	-0.149641
C	6.07298	2.14559	-1.94417
H	4.54394	2.63765	-0.546549
C	6.99615	1.18734	-2.38084
H	7.79551	-0.788672	-2.05893
H	5.99833	3.10185	-2.45332
H	7.64054	1.40053	-3.22891
C	3.92561	1.55753	1.7545
H	3.46954	2.32983	1.13426
H	3.20157	1.25269	2.51216
H	4.77457	2.0164	2.28342
C	0.615131	3.01117	0.228598
C	-0.300973	4.07488	-0.403395
H	1.33835	2.70113	-0.544315
H	1.23171	3.47124	1.01653
C	0.460245	5.27345	-0.988586
H	-0.8966	3.60596	-1.19737
H	-1.02653	4.44713	0.334766
H	1.04872	5.7556	-0.194124
H	1.1877	4.90926	-1.72869
C	-0.456076	6.31008	-1.64477
H	-1.17461	6.72227	-0.924689
H	0.118118	7.14906	-2.05491
H	-1.03095	5.86839	-2.46836
88
TS6
C	-2.33178	0.125491	0.430224
C	-2.08935	0.862269	1.77442
C	-2.68828	2.26108	1.94281
C	-1.76979	2.89851	2.9964
C	-0.365054	2.36611	2.65503
H	0.2055	2.0655	3.53609
H	0.223308	3.08242	2.08408
B	-0.210813	1.19568	0.175068
H	-0.103704	0.341181	2.17889
H	-2.33695	0.257367	2.64752
C	-4.84152	-0.168194	0.687289
C	-6.16196	0.018492	0.274003
C	-3.76805	0.325977	-0.070236
C	-6.39608	0.698814	-0.931937
C	-4.02758	0.993441	-1.26625
C	-5.34618	1.18322	-1.71401
H	-3.19882	1.36156	-1.86136
C	-1.77279	-2.03634	-0.740719
C	-1.53655	-3.41285	-0.803388
C	-2.01993	-1.38883	0.478571
C	-1.541	-4.14807	0.391037
C	-2.02244	-2.15155	1.65212
C	-1.78866	-3.5365	1.62292
H	-2.22438	-1.69677	2.61791
H	-4.64928	-0.716323	1.60682
H	-1.77075	-1.45203	-1.65649
N	-0.595733	1.14416	1.78233
O	-1.41608	0.781923	-0.453938
C	0.417287	2.54717	-0.396223
C	-0.36092	3.39751	-1.20279
C	1.74046	2.94825	-0.124567
C	0.151454	4.59203	-1.71381
H	-1.3829	3.11295	-1.43624
C	2.25941	4.14333	-0.62688
H	2.38199	2.3202	0.490432
C	1.46431	4.96935	-1.42482
H	-0.472092	5.22645	-2.33858
H	3.28348	4.42715	-0.398959
H	1.86595	5.89898	-1.81952
H	-1.35908	-5.2205	0.357218
H	-7.42101	0.843536	-1.26865
C	-7.31658	-0.483951	1.10855
H	-8.06889	-0.989142	0.491738
H	-6.981	-1.19039	1.87499
H	-7.8273	0.342356	1.62117
C	-5.60747	1.90256	-3.01666
H	-6.67734	1.94491	-3.24393
H	-5.23187	2.93352	-2.98722
H	-5.10686	1.404	-3.85624
C	-1.30721	-4.09306	-2.13324
H	-0.664533	-3.49364	-2.78804
H	-0.842385	-5.07676	-2.00856
H	-2.25461	-4.24552	-2.66679
C	-1.83966	-4.34911	2.89624
H	-1.29816	-5.29504	2.79097
H	-1.41054	-3.80547	3.74607
H	-2.87517	-4.59756	3.16507
Br	2.87928	-1.76619	-2.89086
O	0.863211	0.027893	0.142951
C	2.1131	-1.49082	-1.15575
C	4.27367	-2.5968	0.773439
H	4.78928	-2.58166	-0.180334
H	4.05448	-3.58254	1.17231
C	4.29402	-1.52428	1.63213
C	2.20281	-2.4843	-0.199111
H	2.44187	-3.50019	-0.488077
H	1.64484	-2.35844	0.721777
C	1.41631	-0.283396	-0.969102
H	1.30044	0.399099	-1.81299
H	-2.64314	2.80975	0.996925
H	-3.73235	2.21609	2.25794
H	-1.79921	3.99097	2.97509
H	-2.06508	2.57702	4.00143
C	4.77284	-0.197254	1.22728
C	5.0674	0.108684	-0.122131
C	4.9676	0.819908	2.18977
C	5.54913	1.36321	-0.484833
H	4.92801	-0.635974	-0.896905
C	5.45865	2.06958	1.82516
H	4.75975	0.625269	3.23609
C	5.75435	2.34634	0.486487
H	5.77022	1.57158	-1.52749
H	5.61791	2.82774	2.58651
H	6.14518	3.31963	0.203585
C	3.79935	-1.72565	3.04227
H	3.03651	-0.988029	3.31832
H	3.38003	-2.72662	3.17299
H	4.6209	-1.61807	3.7625
88
TS7
C	-1.64319	-0.200613	-0.284923
C	-0.867313	-0.9241	-1.46638
C	-1.58884	-1.96946	-2.34702
C	-0.97517	-3.34396	-1.96883
C	-0.244933	-3.09828	-0.647186
H	0.596896	-3.765	-0.46007
H	-0.921028	-3.13507	0.207475
B	0.546739	-0.820589	0.551617
H	1.05812	-1.69033	-1.40102
H	-0.384099	-0.150304	-2.06136
C	-4.13103	-0.782893	-0.551782
C	-5.29884	-1.44222	-0.16013
C	-2.93519	-0.917478	0.173932
C	-5.26522	-2.23815	0.995523
C	-2.93879	-1.70509	1.32741
C	-4.10072	-2.3714	1.75259
H	-2.03485	-1.78646	1.92127
C	-2.13943	2.18731	0.382928
C	-2.48873	3.51304	0.116626
C	-1.97603	1.25555	-0.65245
C	-2.68811	3.8997	-1.21814
C	-2.18797	1.66859	-1.97065
C	-2.54974	2.99309	-2.27004
H	-2.09516	0.963797	-2.79428
H	-4.16283	-0.142057	-1.42811
H	-1.99629	1.86704	1.41034
N	0.250413	-1.68141	-0.774158
O	-0.71598	-0.220509	0.806422
C	1.17901	-1.57717	1.81176
C	2.11909	-2.6206	1.7195
C	0.8013	-1.175	3.1072
C	2.66065	-3.22958	2.85479
H	2.43573	-2.97949	0.742041
C	1.34264	-1.76955	4.24941
H	0.060138	-0.388832	3.22243
C	2.27575	-2.80071	4.12688
H	3.37661	-4.04112	2.748
H	1.0299	-1.43293	5.23458
H	2.6944	-3.27043	5.01297
H	-2.96595	4.92886	-1.43731
H	-6.17064	-2.75084	1.31494
C	-6.57836	-1.29252	-0.949252
H	-6.96047	-2.26571	-1.28262
H	-7.36818	-0.830064	-0.343946
H	-6.43145	-0.668066	-1.83633
C	-4.0804	-3.19726	3.01822
H	-3.89447	-2.56956	3.89922
H	-5.03258	-3.71423	3.17456
H	-3.28705	-3.95483	2.99455
C	-2.63666	4.51695	1.23552
H	-1.73106	5.1288	1.3427
H	-3.47032	5.20344	1.04948
H	-2.81251	4.02322	2.19687
C	-2.79412	3.41168	-3.70153
H	-2.9769	4.48807	-3.77724
H	-1.93844	3.17238	-4.3457
H	-3.66687	2.89792	-4.12554
C	2.22641	2.55901	0.4472
C	1.45355	1.489	0.673854
H	0.685559	1.50795	1.43564
O	1.55615	0.307073	-0.011306
Br	1.92812	4.10765	1.54307
C	3.35247	2.68983	-0.530296
H	4.28883	2.88792	0.008242
H	3.19203	3.56332	-1.17383
C	3.56914	0.120019	-0.765619
C	3.50277	1.46278	-1.4405
H	4.45327	1.54982	-1.99134
H	2.71978	1.47111	-2.20048
C	3.51526	-1.07215	-1.61777
C	2.8731	-1.05377	-2.88194
C	4.19632	-2.25396	-1.2392
C	2.9052	-2.16623	-3.7159
H	2.33752	-0.172727	-3.21604
C	4.24086	-3.35764	-2.08613
H	4.72511	-2.30086	-0.295467
C	3.59181	-3.32091	-3.32242
H	2.40559	-2.13119	-4.67916
H	4.78741	-4.24515	-1.78264
H	3.62541	-4.18347	-3.98148
C	4.2702	0.056727	0.549175
H	5.34506	0.200205	0.354578
H	3.95815	0.865778	1.21099
H	4.12949	-0.889581	1.069
H	-1.43764	-1.74875	-3.40759
H	-2.66281	-1.95679	-2.16112
H	-0.264144	-3.67281	-2.73508
H	-1.73188	-4.12591	-1.86595
88
TS8
C	-2.03422	-0.309746	-0.476515
C	-1.78245	-1.21541	-1.70731
C	-2.14676	-2.6974	-1.60851
C	-1.19628	-3.36353	-2.62018
C	0.087361	-2.50338	-2.60243
H	0.398625	-2.20221	-3.60556
H	0.921079	-2.99567	-2.10486
B	0.229727	-1.09352	-0.264202
H	0.032208	-0.427672	-2.32857
H	-2.18193	-0.802252	-2.63437
C	-4.57253	-0.441728	-0.497178
C	-5.80551	-0.705713	0.10185
C	-3.37119	-0.623837	0.206995
C	-5.82193	-1.15192	1.43354
C	-3.41565	-1.06477	1.52831
C	-4.6434	-1.33366	2.15799
H	-2.49025	-1.18809	2.08003
C	-1.73543	2.08512	0.265249
C	-1.7416	3.47012	0.076443
C	-1.97605	1.20168	-0.797287
C	-1.97971	3.97178	-1.21235
C	-2.22393	1.73403	-2.06857
C	-2.22262	3.12114	-2.29335
H	-2.45273	1.08784	-2.91182
H	-4.55305	-0.072779	-1.52022
H	-1.55103	1.68282	1.25655
N	-0.267284	-1.25595	-1.8175
O	-0.953263	-0.666869	0.39363
C	0.944793	-2.35662	0.409787
C	0.226304	-3.15227	1.32258
C	2.27283	-2.73748	0.139884
C	0.798407	-4.27233	1.9306
H	-0.797089	-2.88289	1.56621
C	2.85212	-3.8592	0.736198
H	2.87673	-2.14198	-0.538717
C	2.11458	-4.63173	1.63633
H	0.217772	-4.86098	2.63634
H	3.88114	-4.12378	0.505954
H	2.56408	-5.50191	2.10753
H	-1.9898	5.04864	-1.37058
H	-6.77783	-1.35492	1.91288
C	-7.09876	-0.50123	-0.651876
H	-7.70307	-1.41686	-0.669461
H	-7.71373	0.277397	-0.182993
H	-6.91652	-0.200488	-1.68876
C	-4.67134	-1.80401	3.59327
H	-4.13211	-2.75206	3.71591
H	-4.19337	-1.07631	4.26122
H	-5.69663	-1.95618	3.94496
C	-1.53865	4.41301	1.2392
H	-0.990165	3.93438	2.0566
H	-0.989478	5.31243	0.938268
H	-2.50283	4.74747	1.64502
C	-2.46856	3.67728	-3.6773
H	-2.97473	4.6473	-3.63327
H	-1.52812	3.83128	-4.22466
H	-3.08783	3.00343	-4.27963
C	2.0302	1.77062	1.35349
C	1.45774	0.614539	1.00459
H	1.08521	-0.070667	1.75573
O	1.29395	0.174188	-0.292595
Br	2.17772	2.14661	3.23015
C	2.65902	2.77605	0.447674
H	3.71948	2.9022	0.699434
H	2.20266	3.76187	0.599608
C	2.65159	0.976389	-1.49888
C	2.4741	2.4088	-1.03249
H	3.19775	2.98367	-1.6295
H	1.48227	2.73679	-1.34998
C	3.89048	0.218242	-1.24042
C	4.42502	-0.617813	-2.25205
C	4.61963	0.324272	-0.03253
C	5.62919	-1.28973	-2.07261
H	3.9251	-0.723767	-3.20672
C	5.81186	-0.368738	0.150633
H	4.24474	0.911971	0.78966
C	6.32614	-1.17331	-0.867609
H	6.02312	-1.90578	-2.87528
H	6.3403	-0.275944	1.09439
H	7.26276	-1.70427	-0.724308
C	1.98856	0.782727	-2.83898
H	0.99859	1.24422	-2.85615
H	2.59148	1.31962	-3.58397
H	1.9375	-0.256588	-3.16195
H	-1.96479	-3.06625	-0.595689
H	-3.19927	-2.86626	-1.84346
H	-0.98231	-4.40314	-2.36087
H	-1.63733	-3.35568	-3.62196
88
TS9
C	-2.02265	-0.089135	0.238711
C	-1.61814	0.589942	1.62148
C	-2.6643	1.43177	2.38644
C	-1.91667	2.70828	2.80587
C	-0.997361	2.94988	1.6136
H	-0.147235	3.60807	1.79781
H	-1.54944	3.32453	0.748753
B	-0.094356	1.24865	-0.256571
H	0.301441	1.37266	1.88893
H	-1.17324	-0.15741	2.27585
C	-4.49643	-0.705497	0.521439
C	-5.85479	-0.529979	0.246161
C	-3.51801	0.083987	-0.10302
C	-6.2308	0.450201	-0.684723
C	-3.92305	1.05524	-1.02074
C	-5.28058	1.24535	-1.32757
H	-3.1749	1.66756	-1.51167
C	-1.35507	-2.16466	-1.03812
C	-1.09474	-3.5364	-1.16201
C	-1.66666	-1.59032	0.198049
C	-1.15476	-4.33606	-0.0155
C	-1.7246	-2.42012	1.32803
C	-1.47316	-3.79526	1.237
H	-1.99564	-2.01543	2.30032
H	-4.20423	-1.48036	1.22388
H	-1.31935	-1.53072	-1.91849
N	-0.494214	1.57172	1.27744
O	-1.26026	0.610321	-0.745345
C	0.424289	2.47004	-1.14485
C	-0.20673	2.77397	-2.3649
C	1.51153	3.27944	-0.762955
C	0.217052	3.84028	-3.16169
H	-1.03957	2.15947	-2.69509
C	1.9396	4.35081	-1.54979
H	2.03866	3.07187	0.166548
C	1.29008	4.63488	-2.75375
H	-0.290352	4.05028	-4.09986
H	2.77794	4.96361	-1.22733
H	1.61984	5.46738	-3.36974
H	-0.961329	-5.40386	-0.099593
H	-7.2859	0.590176	-0.912864
C	-6.90245	-1.37314	0.934698
H	-6.44678	-2.14775	1.55991
H	-7.54782	-0.761603	1.57897
H	-7.55767	-1.87102	0.209475
C	-5.69051	2.28167	-2.34812
H	-5.19584	3.2437	-2.16677
H	-5.41749	1.96951	-3.36493
H	-6.77192	2.45201	-2.33577
C	-0.7496	-4.12809	-2.50915
H	0.245897	-3.80817	-2.84509
H	-0.75232	-5.22261	-2.48001
H	-1.46252	-3.81015	-3.27896
C	-1.56093	-4.68309	2.45689
H	-0.637381	-5.25599	2.60758
H	-1.74651	-4.10155	3.3663
H	-2.37415	-5.41385	2.36119
Br	3.67388	-1.72465	-2.35723
C	2.2934	1.00235	3.6364
H	1.58915	0.720316	4.41414
O	1.04327	0.183621	0.019237
C	2.73953	0.042651	2.7309
H	2.36493	-0.96936	2.82259
C	3.69448	0.36138	1.73405
C	2.78004	2.31196	3.5688
C	4.15221	1.70125	1.67214
H	4.87634	1.99782	0.92303
C	2.76441	-1.2286	-0.731502
C	5.52226	-0.404459	0.125675
H	5.57137	0.580754	-0.342199
H	5.71572	-1.16325	-0.634088
H	6.34303	-0.470277	0.85863
C	3.92135	-2.14581	1.13238
H	4.72544	-2.76639	0.727886
H	3.83115	-2.38201	2.19671
C	3.70748	2.65646	2.57926
H	4.09192	3.67033	2.52287
C	4.24888	-0.671308	0.862092
C	2.63051	-2.31654	0.324337
H	2.50391	-3.31064	-0.112396
H	1.74108	-2.10032	0.922577
C	1.90562	-0.140769	-0.879784
H	1.99277	0.495913	-1.76208
H	2.4485	3.05582	4.2876
H	-3.49787	1.69388	1.73197
H	-3.07622	0.878631	3.23487
H	-2.58901	3.55157	2.9859
H	-1.32716	2.54739	3.71762
88
TS10
C	-2.51085	0.042117	0.332439
C	-2.71428	0.749801	1.70108
C	-3.55515	2.02888	1.73255
C	-3.03196	2.7367	2.98848
C	-1.51468	2.50543	2.92963
H	-1.05466	2.35125	3.90765
H	-1.00212	3.32286	2.42604
B	-0.523162	1.32742	0.652122
H	-0.861456	0.532266	2.64951
H	-3.07197	0.073411	2.47763
C	-4.90362	-0.657684	-0.15009
C	-6.09723	-0.587976	-0.87046
C	-3.78883	0.114476	-0.51481
C	-6.15802	0.267147	-1.98307
C	-3.87618	0.954394	-1.62382
C	-5.06172	1.03711	-2.37417
H	-3.0147	1.54558	-1.91459
C	-1.56681	-2.02987	-0.736458
C	-1.16863	-3.3681	-0.763193
C	-2.05336	-1.43095	0.436656
C	-1.25797	-4.11744	0.420898
C	-2.13308	-2.20546	1.59761
C	-1.73973	-3.5556	1.60429
H	-2.52036	-1.79213	2.52521
H	-4.83731	-1.33452	0.698442
H	-1.51372	-1.44042	-1.64755
N	-1.32775	1.24971	2.09164
O	-1.47647	0.825349	-0.27642
C	0.138945	2.72179	0.230458
C	-0.253733	3.35581	-0.961155
C	1.14109	3.35546	0.993001
C	0.324321	4.55804	-1.37836
H	-1.0229	2.89385	-1.57272
C	1.71724	4.56302	0.592083
H	1.46946	2.90697	1.92873
C	1.31101	5.16656	-0.601439
H	0.001409	5.02018	-2.30775
H	2.478	5.03508	1.20909
H	1.75747	6.10503	-0.919378
H	-0.961691	-5.1646	0.410458
H	-7.08199	0.327647	-2.55522
C	-7.29875	-1.41293	-0.472166
H	-7.08913	-2.02804	0.409007
H	-8.16186	-0.776402	-0.238661
H	-7.60884	-2.08531	-1.28191
C	-5.13402	1.94638	-3.57918
H	-4.84771	2.97435	-3.32375
H	-4.45347	1.613	-4.37354
H	-6.14429	1.97622	-3.99966
C	-0.63916	-3.99082	-2.0336
H	0.437143	-3.80516	-2.14765
H	-0.78806	-5.07582	-2.04056
H	-1.13301	-3.57467	-2.91835
C	-1.87361	-4.38187	2.86266
H	-1.48284	-3.85334	3.74091
H	-2.92508	-4.61772	3.07419
H	-1.33731	-5.33227	2.77684
Br	2.96053	-1.76248	-1.62238
O	0.605318	0.259123	0.945986
C	2.29898	-1.13885	0.077853
C	3.86059	-1.88003	1.67505
H	4.53603	-2.5587	1.15516
H	4.03547	-1.98281	2.75174
C	4.01495	-0.428835	1.2112
C	2.41004	-2.12251	1.23231
H	2.19372	-3.15163	0.9334
H	1.68995	-1.84063	2.00566
C	1.35676	-0.116276	-0.033363
H	1.27854	0.430374	-0.974711
H	-3.37146	2.62983	0.835743
H	-4.62277	1.80584	1.77793
H	-3.27257	3.80303	3.00949
H	-3.45783	2.27867	3.88851
C	5.04667	-0.003625	0.274346
C	6.06977	-0.884294	-0.148401
C	5.06053	1.32051	-0.232549
C	7.08288	-0.447714	-0.997526
H	6.10446	-1.90293	0.217756
C	6.05904	1.74323	-1.09704
H	4.26558	2.01143	0.026202
C	7.08056	0.862943	-1.47628
H	7.87102	-1.1348	-1.29005
H	6.04458	2.75852	-1.48155
H	7.86503	1.19894	-2.14823
C	3.48216	0.569225	2.19751
H	3.32918	1.56558	1.7844
H	2.55734	0.233384	2.67139
H	4.24053	0.655404	2.9916
